# Supplementary material for: Redetermined structure of β-dl-me­thio­nine at 105 K: an example of the importance of freely refining the positions of the amino-group H atoms
Source: Acta Crystallogr Sect E Struct Rep Online. 2014 Oct 15;70(Pt 11):341–3. doi: 10.1107/S1600536814022223 (PMC4257275; doi:10.1107/S1600536814022223)
Supplement: Supplementary file 1 [file e-70-00341-sup1.cif]

##############################################################################
#                                                                            #
# This CIF contains the data in a paper accepted for publication in          #
# Acta Crystallographica Section E. It conforms to the requirements of       #
# Notes for Authors for Acta Crystallographica Section E, and has been       #
# peer reviewed under the auspices of the IUCr Commission on Journals.       #
#                                                                            #
# Full details of the Crystallographic Information File format               #
# are given in the paper "The Crystallographic Information File (CIF):       #
# a New Standard Archive File for Crystallography" by S. R. Hall, F. H.      #
# Allen and I. D. Brown [Acta Cryst. (1991), A47, 655-685].                  #
#                                                                            #
# The current version of the core CIF dictionary is obtainable from          #
# ftp://ftp.iucr.org/pub/cif_core.dic.                                       #
#                                                                            #
# Software is freely available for graphical display of the structure(s)     #
# in this CIF. For information consult the CIF software page                 #
# http://www.iucr.org/resources/cif/software.                                #
#                                                                            #
# This file may be used for bona fide research purposes within the           #
# scientific community so long as proper attribution is given to the journal # 
# article from which it was obtained.                                        #
#                                                                            #
##############################################################################
data_I
_audit_creation_method     SHELXL-2014
_database_code_depnum_ccdc_archive     'CCDC 1028065'
_chemical_name_systematic
;
2-Amino-4-(methylsulfanyl)butanoic acid
;
_chemical_name_common     '<i>DL</i>-methionine'
_chemical_formula_moiety     'C5 H11 N O2 S'
_chemical_formula_sum     'C5 H11 N O2 S'
_chemical_formula_iupac     'C5 H11 N O2 S'
_chemical_formula_weight     149.21
_chemical_melting_point     ?
_shelx_space_group_comment
;
The symmetry employed for this shelxl refinement is uniquely defined
by the following loop, which should always be used as a source of
symmetry information in preference to the above space-group names.
They are only intended as comments.
;
_space_group_crystal_system     monoclinic
_space_group_name_H-M_alt     'I 2/a'
_space_group_name_Hall     '-I 2ya'
loop_
    _space_group_symop_operation_xyz
    'x, y, z'
    '-x+1/2, y, -z'
    'x+1/2, y+1/2, z+1/2'
    '-x+1, y+1/2, -z+1/2'
    '-x, -y, -z'
    'x-1/2, -y, z'
    '-x+1/2, -y+1/2, -z+1/2'
    'x, -y+1/2, z+1/2'
_cell_length_a     9.877(2)
_cell_length_b     4.6915(10)
_cell_length_c     32.603(6)
_cell_angle_alpha     90
_cell_angle_beta     106.250(10)
_cell_angle_gamma     90
_cell_volume     1450.4(5)
_cell_formula_units_Z     8
_cell_measurement_reflns_used     1012
_cell_measurement_theta_min     2.6
_cell_measurement_theta_max     26.1
_cell_measurement_temperature     105(2)
_exptl_crystal_description     block
_exptl_crystal_colour     colourless
_exptl_crystal_size_max     0.32
_exptl_crystal_size_mid     0.24
_exptl_crystal_size_min     0.22
_exptl_crystal_density_diffrn     1.367
_exptl_crystal_F_000     640
_exptl_absorpt_coefficient_mu     0.376
_exptl_absorpt_correction_type     multi-scan
_exptl_absorpt_process_details
;
(SADABS; Bruker, 1998)
;
_exptl_absorpt_correction_T_min     0.85
_exptl_absorpt_correction_T_max     0.92
_exptl_special_details
;
Diffraction data and experimental conditions are taken from Alagar <i>et al.</i>
(2005), CSD refcode DLMETA05.
;
_diffrn_ambient_temperature     105(2)
_diffrn_radiation_type     MoK\a
_diffrn_radiation_wavelength     0.71073
_diffrn_radiation_source     'fine-focus sealed tube'
_diffrn_radiation_monochromator     graphite
_diffrn_measurement_device_type     'Bruker SMART CCD area-detector'
_diffrn_measurement_method
                           'Sets of exposures each taken over 0.5\% \w rotation'
_diffrn_detector_area_resol_mean     8.3
_diffrn_reflns_number     6469
_diffrn_reflns_av_R_equivalents     0.0230
_diffrn_reflns_theta_min     2.603
_diffrn_reflns_theta_max     26.295
_diffrn_reflns_theta_full     25.242
_diffrn_measured_fraction_theta_max     0.975
_diffrn_measured_fraction_theta_full     0.996
_diffrn_reflns_limit_h_min     -12
_diffrn_reflns_limit_h_max     11
_diffrn_reflns_limit_k_min     0
_diffrn_reflns_limit_k_max     5
_diffrn_reflns_limit_l_min     0
_diffrn_reflns_limit_l_max     40
_refine_special_details
;
Refinement of amino H atom coordinates.
;
_reflns_number_total     1436
_reflns_number_gt     1373
_reflns_threshold_expression     I>2\s(I)
_refine_ls_structure_factor_coef     Fsqd
_refine_ls_matrix_type     full
_refine_ls_R_factor_all     0.0389
_refine_ls_R_factor_gt     0.0377
_refine_ls_wR_factor_gt     0.0913
_refine_ls_wR_factor_ref     0.0918
_refine_ls_goodness_of_fit_ref     1.259
_refine_ls_restrained_S_all     1.259
_refine_ls_number_reflns     1436
_refine_ls_number_parameters     91
_refine_ls_number_restraints     0
_refine_ls_hydrogen_treatment     mixed
_refine_ls_weighting_scheme     calc
_refine_ls_weighting_details
              'w=1/[\s^2^(Fo^2^)+(0.0233P)^2^+2.4782P] where P=(Fo^2^+2Fc^2^)/3'
_atom_sites_solution_hydrogens     geom
_atom_sites_solution_primary     ?
_atom_sites_solution_secondary     ?
_refine_ls_shift/su_max     0.001
_refine_ls_shift/su_mean     0.000
_refine_diff_density_max     0.349
_refine_diff_density_min     -0.229
_refine_ls_extinction_method     none
_refine_ls_extinction_coef     .
loop_
    _atom_type_symbol
    _atom_type_description
    _atom_type_scat_dispersion_real
    _atom_type_scat_dispersion_imag
    _atom_type_scat_source
    'C' 'C' 0.0033 0.0016
                         'International Tables Vol C Tables 4.2.6.8 and 6.1.1.4'
    'H' 'H' 0.0000 0.0000
                         'International Tables Vol C Tables 4.2.6.8 and 6.1.1.4'
    'N' 'N' 0.0061 0.0033
                         'International Tables Vol C Tables 4.2.6.8 and 6.1.1.4'
    'O' 'O' 0.0106 0.0060
                         'International Tables Vol C Tables 4.2.6.8 and 6.1.1.4'
    'S' 'S' 0.1246 0.1234
                         'International Tables Vol C Tables 4.2.6.8 and 6.1.1.4'
_computing_data_collection
;
SMART-NT (Bruker, 1999)
;
_computing_cell_refinement
;
SAINT-NT (Bruker, 1999)
;
_computing_data_reduction
;
SAINT-NT (Bruker, 1999)
;
_computing_structure_solution
;
SHELXS97 (Sheldrick, 2008)
;
_computing_structure_refinement
;
SHELXL2013 (Sheldrick, 2008)
;
_computing_molecular_graphics
;
SHELXTL (Sheldrick, 2008)
;
_computing_publication_material
;
SHELXL2013 (Sheldrick, 2008)
;
loop_
    _atom_site_type_symbol
    _atom_site_label
    _atom_site_fract_x
    _atom_site_fract_y
    _atom_site_fract_z
    _atom_site_U_iso_or_equiv
    _atom_site_adp_type
    _atom_site_calc_flag
    _atom_site_occupancy
    _atom_site_disorder_assembly
    _atom_site_disorder_group
    S S1 0.39652(6) 0.15681(12) 0.44292(2) 0.03291(18) Uani d 1 . .
    O O1 -0.14523(13) 0.2025(3) 0.31403(4) 0.0240(3) Uani d 1 . .
    O O2 -0.01841(13) -0.0810(3) 0.28411(4) 0.0216(3) Uani d 1 . .
    N N1 0.19296(17) 0.3000(3) 0.29733(5) 0.0193(3) Uani d 1 . .
    H H1 0.142(3) 0.332(5) 0.2710(8) 0.029 Uiso d 1 . .
    H H2 0.238(2) 0.122(6) 0.2999(7) 0.029 Uiso d 1 . .
    H H3 0.263(2) 0.436(5) 0.3054(7) 0.029 Uiso d 1 . .
    C C1 -0.03289(18) 0.1301(4) 0.30562(5) 0.0185(4) Uani d 1 . .
    C C2 0.09967(18) 0.3087(4) 0.32589(5) 0.0183(4) Uani d 1 . .
    H H4 0.0719 0.5103 0.3294 0.022 Uiso calc 1 . .
    C C3 0.17639(19) 0.1831(4) 0.36982(5) 0.0214(4) Uani d 1 . .
    H H5 0.1148 0.2038 0.3889 0.026 Uiso calc 1 . .
    H H6 0.1911 -0.0232 0.3664 0.026 Uiso calc 1 . .
    C C4 0.3196(2) 0.3214(4) 0.39143(6) 0.0246(4) Uani d 1 . .
    H H7 0.3068 0.5281 0.3952 0.030 Uiso calc 1 . .
    H H8 0.3837 0.2973 0.3731 0.030 Uiso calc 1 . .
    C C5 0.5659(2) 0.3326(5) 0.45830(7) 0.0350(5) Uani d 1 . .
    H H9 0.6208 0.2627 0.4864 0.053 Uiso calc 1 . .
    H H10 0.6169 0.2916 0.4371 0.053 Uiso calc 1 . .
    H H11 0.5521 0.5388 0.4597 0.053 Uiso calc 1 . .
loop_
    _atom_site_aniso_label
    _atom_site_aniso_U_11
    _atom_site_aniso_U_22
    _atom_site_aniso_U_33
    _atom_site_aniso_U_12
    _atom_site_aniso_U_13
    _atom_site_aniso_U_23
    S1 0.0351(3) 0.0337(3) 0.0231(3) -0.0067(2) -0.0031(2) 0.0074(2)
    O1 0.0225(7) 0.0168(6) 0.0333(7) 0.0012(5) 0.0089(5) -0.0003(5)
    O2 0.0253(7) 0.0156(6) 0.0222(6) -0.0010(5) 0.0037(5) -0.0028(5)
    N1 0.0207(7) 0.0169(8) 0.0190(7) -0.0010(6) 0.0035(6) 0.0008(6)
    C1 0.0213(8) 0.0138(8) 0.0181(8) 0.0006(7) 0.0019(7) 0.0034(6)
    C2 0.0212(8) 0.0128(8) 0.0208(8) 0.0005(7) 0.0059(7) -0.0008(7)
    C3 0.0248(9) 0.0186(9) 0.0197(8) -0.0008(7) 0.0043(7) -0.0002(7)
    C4 0.0273(10) 0.0216(9) 0.0213(9) -0.0016(8) 0.0007(7) 0.0017(7)
    C5 0.0309(11) 0.0416(13) 0.0272(10) -0.0024(9) -0.0008(8) 0.0012(9)
_geom_special_details
;
All e.s.d.'s (except the e.s.d. in the dihedral angle between two l.s. planes)
are estimated using the full covariance matrix. The cell e.s.d.'s are taken
into account individually in the estimation of e.s.d.'s in distances, angles
and torsion angles; correlations between e.s.d.'s in cell parameters are only
used when they are defined by crystal symmetry. An approximate (isotropic)
treatment of cell e.s.d.'s is used for estimating e.s.d.'s involving l.s.
planes.
;
loop_
    _geom_bond_atom_site_label_1
    _geom_bond_atom_site_label_2
    _geom_bond_site_symmetry_2
    _geom_bond_distance
    _geom_bond_publ_flag
    S1 C5 . 1.806(2) ?
    S1 C4 . 1.8104(19) ?
    O1 C1 . 1.262(2) ?
    O2 C1 . 1.245(2) ?
    N1 C2 . 1.483(2) ?
    N1 H1 . 0.88(3) ?
    N1 H2 . 0.94(3) ?
    N1 H3 . 0.92(3) ?
    C1 C2 . 1.539(2) ?
    C2 C3 . 1.538(2) ?
    C2 H4 . 1.0000 ?
    C3 C4 . 1.536(2) ?
    C3 H5 . 0.9900 ?
    C3 H6 . 0.9900 ?
    C4 H7 . 0.9900 ?
    C4 H8 . 0.9900 ?
    C5 H9 . 0.9800 ?
    C5 H10 . 0.9800 ?
    C5 H11 . 0.9800 ?
loop_
    _geom_angle_atom_site_label_1
    _geom_angle_atom_site_label_2
    _geom_angle_atom_site_label_3
    _geom_angle_site_symmetry_1
    _geom_angle_site_symmetry_3
    _geom_angle
    _geom_angle_publ_flag
    C5 S1 C4 . . 100.27(10) ?
    C2 N1 H1 . . 108.9(15) ?
    C2 N1 H2 . . 109.2(14) ?
    H1 N1 H2 . . 111(2) ?
    C2 N1 H3 . . 110.5(14) ?
    H1 N1 H3 . . 110(2) ?
    H2 N1 H3 . . 107(2) ?
    O2 C1 O1 . . 125.67(17) ?
    O2 C1 C2 . . 117.19(15) ?
    O1 C1 C2 . . 117.03(15) ?
    N1 C2 C3 . . 110.09(14) ?
    N1 C2 C1 . . 108.59(14) ?
    C3 C2 C1 . . 109.25(14) ?
    N1 C2 H4 . . 109.6 ?
    C3 C2 H4 . . 109.6 ?
    C1 C2 H4 . . 109.6 ?
    C4 C3 C2 . . 114.57(15) ?
    C4 C3 H5 . . 108.6 ?
    C2 C3 H5 . . 108.6 ?
    C4 C3 H6 . . 108.6 ?
    C2 C3 H6 . . 108.6 ?
    H5 C3 H6 . . 107.6 ?
    C3 C4 S1 . . 109.80(13) ?
    C3 C4 H7 . . 109.7 ?
    S1 C4 H7 . . 109.7 ?
    C3 C4 H8 . . 109.7 ?
    S1 C4 H8 . . 109.7 ?
    H7 C4 H8 . . 108.2 ?
    S1 C5 H9 . . 109.5 ?
    S1 C5 H10 . . 109.5 ?
    H9 C5 H10 . . 109.5 ?
    S1 C5 H11 . . 109.5 ?
    H9 C5 H11 . . 109.5 ?
    H10 C5 H11 . . 109.5 ?
loop_
    _geom_torsion_atom_site_label_1
    _geom_torsion_atom_site_label_2
    _geom_torsion_atom_site_label_3
    _geom_torsion_atom_site_label_4
    _geom_torsion_site_symmetry_1
    _geom_torsion_site_symmetry_2
    _geom_torsion_site_symmetry_3
    _geom_torsion_site_symmetry_4
    _geom_torsion
    _geom_torsion_publ_flag
    N1 C2 C3 C4 . . . . 54.4(2) y
    C1 C2 C3 C4 . . . . 173.53(15) y
    C2 C3 C4 S1 . . . . 179.23(12) y
    C3 C4 S1 C5 . . . . 175.03(14) y
    O2 C1 C2 N1 . . . . 32.5(2) ?
    O1 C1 C2 N1 . . . . -150.93(15) ?
    O2 C1 C2 C3 . . . . -87.60(18) ?
    O1 C1 C2 C3 . . . . 88.98(18) ?
    C1 C2 N1 H1 . . . . 46.5(17) y
    C1 C2 N1 H2 . . . . -75.3(15) y
    C1 C2 N1 H3 . . . . 167.4(15) y
loop_
    _geom_hbond_atom_site_label_D
    _geom_hbond_atom_site_label_H
    _geom_hbond_atom_site_label_A
    _geom_hbond_site_symmetry_A
    _geom_hbond_distance_DH
    _geom_hbond_distance_HA
    _geom_hbond_distance_DA
    _geom_hbond_angle_DHA
    _geom_hbond_publ_flag
    N1 H1 O2 4_455 0.88(3) 1.91(3) 2.788(2) 175(3) n
    N1 H2 O1 6_655 0.94(3) 1.89(3) 2.815(2) 169(2) n
    N1 H3 O1 6_665 0.92(2) 1.91(2) 2.795(2) 161(2) n
    C2 H4 O2 1_565 1.00 2.43 3.244(2) 138 n
_shelx_hkl_file
;
   2   0   0 2678.06   78.13
   4   0   0 9025.44  261.54
   6   0   0  261.70   10.33
   8   0   0    6.90    3.17
  10   0   0  908.49   19.68
   1   1   015824.95  235.31
   3   1   0  373.35   11.44
   5   1   0  402.39    8.01
   7   1   0  436.70    6.63
   9   1   0 1673.31   24.37
  11   1   0  742.00   20.52
   0   2   018650.03  391.06
   2   2   0 1624.07   46.77
   4   2   0 6080.99   90.43
   6   2   0   25.38    3.97
   8   2   0   48.04    2.78
  10   2   0  101.73    3.50
   1   3   0   40.99    2.85
   3   3   0  247.79    3.94
   5   3   0    5.37    1.47
   7   3   0   72.97    3.16
   9   3   0  165.73    4.97
   0   4   0 1406.97   56.84
   2   4   0  919.48   12.34
   4   4   0   39.34    4.28
   6   4   0  155.88    3.91
   8   4   0    5.29    3.26
   1   5   0  504.36    7.83
   3   5   0  166.39    7.46
   5   5   0  377.36    8.03
 -10   1   1  660.55    8.83
  -8   1   1  605.37    7.87
  -6   1   1   21.87    3.46
  -4   1   1  746.12   13.43
  -2   1   1 5394.64   82.51
   0   1   1 1422.30   31.04
   2   1   1 1564.08   30.23
   4   1   1 5017.35   85.62
   6   1   1  234.78    8.78
   8   1   1   76.61    2.86
  10   1   1   27.13    2.35
 -11   2   1   97.10    4.06
  -9   2   1 1617.13   21.34
  -7   2   1  691.42    9.05
  -5   2   1  591.68    9.70
  -3   2   1 1549.71   23.50
  -1   2   1   72.25    3.05
   1   2   1 2280.59   34.24
   3   2   1 6111.83   90.76
   5   2   1   52.61    3.89
   7   2   1 1404.10   18.41
   9   2   1  247.92    5.08
 -10   3   1  446.50   12.04
  -8   3   1  203.63    5.11
  -6   3   1  561.12    9.48
  -4   3   1  301.90    4.74
  -2   3   1 3290.56   49.35
   0   3   1 1359.16   24.37
   2   3   1 1475.73   26.43
   4   3   1 2337.69   23.70
   6   3   1   14.52    3.18
   8   3   1  836.86   13.25
  -7   4   1   78.17    3.94
  -5   4   1  732.91   10.35
  -3   4   1  743.14    9.53
  -1   4   1  434.62    6.63
   1   4   1  114.56    4.44
   3   4   1  268.64    4.86
   5   4   1  381.83    6.27
   7   4   1 1309.28   30.71
  -4   5   1  277.20    6.75
  -2   5   1  100.34    3.45
   0   5   1   39.34    2.70
   2   5   1  424.09    6.90
   4   5   1   17.88    3.58
 -10   0   2  986.05   36.59
  -8   0   2  134.30    5.47
  -6   0   210625.05  308.02
  -4   0   2 3312.31   70.10
  -2   0   2 3481.44   73.93
   2   0   2 1644.66   48.24
   4   0   2 8435.45  244.50
   6   0   2 2106.75   62.69
   8   0   2  116.45    6.06
  10   0   2   72.76    5.38
 -11   1   2   29.70    6.90
  -9   1   2   11.10    2.14
  -7   1   2  189.20    5.08
  -5   1   2   56.26    5.22
  -1   1   2   30.00    3.13
   1   1   2   66.95    2.91
   3   1   2 5357.96  112.36
   5   1   2 3802.43  108.27
   7   1   2 1504.55   20.42
   9   1   2  769.33    9.88
  11   1   2  114.22    5.84
 -10   2   2  106.28    3.46
  -8   2   2  198.20    4.36
  -6   2   2 1361.72   16.44
  -4   2   2  159.95    5.15
  -2   2   2 2635.83   54.79
   2   2   2  995.43   25.46
   4   2   2  178.20    5.53
   6   2   2   36.18    1.98
   8   2   2   23.33    2.27
  10   2   2    4.68    2.44
  -9   3   2  441.71   17.49
  -7   3   2   91.40    3.34
  -5   3   2   39.92    2.23
  -3   3   2  298.42    4.45
  -1   3   2  404.17   13.46
   1   3   2  833.73   27.58
   3   3   2  105.20    4.12
   5   3   2    1.48    1.59
   7   3   2   12.36    2.24
   9   3   2  143.12    4.74
  -8   4   2   72.81    4.05
  -6   4   2  190.01    7.33
  -4   4   2  196.09    3.82
  -2   4   2  114.48    4.31
   0   4   2  213.47    6.66
   2   4   2  807.74   11.02
   4   4   2 1602.92   20.64
   6   4   2  335.12    5.84
   8   4   2   26.31    4.47
  -5   5   2  381.67    6.65
  -3   5   2  716.85   10.35
  -1   5   2  105.89   10.86
   1   5   2  344.80    7.29
   3   5   2   44.20    2.82
   5   5   2  158.01    4.25
 -10   1   3  144.59    4.05
  -8   1   3 1021.75   12.35
  -6   1   3 4337.99   95.15
  -4   1   3   20.61    3.83
  -2   1   3 1427.08   32.84
   0   1   3  913.39   49.29
   2   1   3 1965.33   29.45
   4   1   3 5533.35   94.34
   6   1   3   30.02    2.76
   8   1   3  975.11   11.93
  10   1   3  341.64    7.43
 -11   2   3  117.96    3.76
  -9   2   3  926.11   12.92
  -7   2   3  174.59    3.94
  -5   2   3 3637.78   54.45
  -3   2   3 4001.10   59.68
  -1   2   3 3610.72   97.49
   1   2   3 4175.67   72.50
   3   2   3 2226.58   33.46
   5   2   3 4228.83   84.23
   7   2   3  306.33    5.39
   9   2   3  260.84    5.29
 -10   3   3 1396.86   31.46
  -8   3   3  566.92    9.38
  -6   3   3 2320.37   27.54
  -4   3   3 1020.59   10.78
   0   3   3   53.06    3.83
   2   3   3  453.52    9.10
   4   3   3 4258.53   49.70
   6   3   3   50.23    3.15
   8   3   3 1114.31   20.86
  -7   4   3  439.24    9.30
  -5   4   3  307.82    5.77
  -3   4   3  174.17    3.90
  -1   4   3  440.32    6.67
   1   4   3 2714.06   30.64
   3   4   3 2488.07   28.94
   5   4   3  782.10   10.92
   7   4   3   95.85   10.10
  -6   5   3   52.29    3.25
  -4   5   3  992.68   13.70
  -2   5   3    8.97    2.31
   0   5   3  253.98    5.63
   2   5   3  386.57    6.48
   4   5   3  203.67    5.01
 -10   0   4  252.40   11.37
  -8   0   4 3836.11   79.59
  -6   0   4 3434.35  127.22
  -4   0   4  229.39    5.78
  -2   0   429606.30  622.95
   0   0   4   89.07    2.64
   2   0   4  216.50    5.07
   4   0   4 3676.63  107.31
   6   0   4  542.03   18.02
   8   0   4 7564.38  105.31
  10   0   4  226.43   11.43
 -11   1   4    6.74    2.50
  -9   1   4   25.49    3.05
  -7   1   4   40.40    2.41
  -5   1   4 4934.97   84.29
  -3   1   410607.79  157.25
  -1   1   451405.36 1869.90
   1   1   415356.55  265.14
   3   1   413069.05  221.71
   5   1   4 1439.31   25.25
   7   1   4  432.70    8.86
   9   1   4  461.24    7.39
  11   1   4  368.14    8.76
 -10   2   4   12.12    2.38
  -8   2   4  443.49    6.96
  -6   2   4   67.08    2.93
  -4   2   4    2.99    1.67
  -2   2   4  380.02    7.23
   0   2   4  746.50   13.71
   2   2   4  697.66   13.32
   4   2   4   21.73    1.60
   6   2   4  473.02   11.81
   8   2   4  415.22    6.81
  10   2   4   15.03    2.60
  -9   3   4   49.90    3.22
  -7   3   4  384.96    5.89
  -5   3   4  360.58    4.56
  -3   3   4   75.72    2.19
  -1   3   4 1351.90   28.90
   1   3   4  211.26    7.63
   3   3   4  506.43    8.86
   5   3   4  189.12    3.54
   7   3   4   92.77    3.83
   9   3   4    3.49    2.83
  -8   4   4  215.52    5.93
  -6   4   4  877.15   14.99
  -4   4   4   24.25    2.49
  -2   4   4  827.33   11.26
   0   4   4  121.03    2.98
   2   4   4   75.55    3.80
   4   4   4   13.02    3.77
   6   4   4  641.07   11.01
   8   4   4  460.11   18.85
  -5   5   4  222.26    6.71
  -3   5   4   23.06    2.76
  -1   5   4 2116.77   27.02
   1   5   4  910.46   12.59
   3   5   4   15.51    2.71
   5   5   4  241.15    6.48
 -10   1   5   93.93    3.52
  -8   1   5   13.44    2.10
  -6   1   5 1209.55   31.51
  -4   1   5 3980.21   59.27
  -2   1   512904.31  242.32
   0   1   5 1504.81   31.49
   2   1   5  444.82    7.05
   4   1   5  275.56    5.74
   6   1   5  946.88   19.08
   8   1   5  339.85    5.85
  10   1   5   45.45    3.24
 -11   2   5  339.88   10.34
  -9   2   5  296.94    5.51
  -7   2   5   89.02    7.51
  -5   2   5  891.89   14.72
  -3   2   5   69.54    4.02
  -1   2   511046.51  244.73
   1   2   5  426.41    8.23
   3   2   5 2805.15   44.16
   5   2   5   14.66    2.29
   7   2   5  314.67    5.53
   9   2   5  343.73    7.46
 -10   3   5  787.48   13.33
  -8   3   5  192.59    5.40
  -6   3   5  120.45    4.48
  -4   3   5  610.91    6.85
  -2   3   5 3341.03   74.76
   0   3   5   28.98    2.39
   2   3   5 2068.20   36.62
   4   3   5   44.79    4.83
   6   3   5  677.82    9.84
   8   3   5  486.26   11.44
  -7   4   5  225.97   18.60
  -5   4   5  267.15    5.02
  -3   4   5  286.71    4.66
  -1   4   5 1519.01   19.52
   1   4   5  374.25   12.92
   3   4   5 2415.27   26.16
   5   4   5    9.37    2.26
   7   4   5   33.34    4.07
  -6   5   5   16.41    2.67
  -4   5   5  509.70   13.17
  -2   5   5  128.86    5.63
   0   5   5  409.69    6.70
   2   5   5  242.29    4.89
   4   5   5   58.28    3.56
 -12   0   6  171.43    7.31
 -10   0   6  175.84    8.87
  -8   0   6  256.12   16.95
  -6   0   6  715.85   16.18
  -4   0   6 1729.76   36.88
  -2   0   6 3714.13  102.88
   0   0   6  453.87   29.09
   2   0   6 5428.68  114.31
   4   0   6 2021.69   59.67
   6   0   6 2296.20   68.24
   8   0   6  189.28    5.73
  10   0   6 1580.71   49.34
 -11   1   6  159.74    4.36
  -9   1   6 1020.78   12.45
  -7   1   6  150.43    3.84
  -5   1   6 6928.81  102.99
  -3   1   6 6297.37   93.44
  -1   1   6 8051.34  206.92
   1   1   6   11.33    2.31
   3   1   6   -2.03    2.25
   5   1   6 1252.30   24.15
   7   1   6   47.19    3.06
   9   1   6   51.81    3.44
 -10   2   6    3.74    2.29
  -8   2   6   31.04    2.15
  -6   2   6  766.56    9.69
  -4   2   6   54.79    2.34
  -2   2   6  168.15    6.43
   0   2   6  816.89   58.16
   2   2   6  124.05    3.64
   4   2   6  112.76    3.73
   6   2   6 1723.82   20.64
   8   2   6   20.55    2.31
  10   2   6   54.99    3.85
  -9   3   6    4.58    2.34
  -7   3   6   41.61    2.25
  -5   3   6  709.65    7.87
  -3   3   6  117.56    2.64
  -1   3   6  946.53   17.45
   1   3   6  811.57   24.52
   3   3   6  227.29    6.45
   5   3   6   30.66    1.98
   7   3   6   44.07    3.03
   9   3   6  119.71    4.67
  -8   4   6   66.34    4.05
  -6   4   6  151.50    4.72
  -4   4   6 1142.39   14.02
  -2   4   6  457.09    6.92
   0   4   6  390.41    5.57
   2   4   6  442.52    6.13
   4   4   6    2.39    1.91
   6   4   6   27.52    2.67
  -5   5   6  552.62   12.13
  -3   5   6   60.99    4.73
  -1   5   6  333.12    7.92
   1   5   6   35.20    9.77
   3   5   6  655.30   10.55
   5   5   6  579.49   10.30
 -10   1   7  183.99    4.35
  -8   1   7  753.15   10.44
  -6   1   7   63.84    3.10
  -4   1   7   74.11    2.66
  -2   1   7  285.00    8.56
   0   1   7 5398.83  154.38
   2   1   723403.62  346.67
   4   1   7  216.69    4.84
   6   1   7   39.62    2.65
   8   1   7  240.03    5.47
  10   1   7   47.40    3.72
 -11   2   7 1355.56   18.90
  -9   2   7  287.26    5.38
  -7   2   7 2441.18   28.78
  -5   2   7   26.82    2.35
  -3   2   7  115.67    2.83
  -1   2   7  268.14   11.85
   1   2   7   39.75    2.34
   3   2   7 8987.32  148.84
   5   2   7  983.01   15.11
   7   2   7  784.89   11.05
   9   2   7  432.78    7.29
 -10   3   7  170.55    4.67
  -8   3   7  882.34   12.10
  -6   3   7  382.09    5.70
  -4   3   7 1004.65   11.37
  -2   3   7 3745.90   65.39
   0   3   7  815.52   15.26
   2   3   712043.47  256.54
   4   3   7  499.97    7.54
   6   3   7 1178.39   16.01
   8   3   7  277.59    6.19
  -7   4   7 1834.68   43.90
  -5   4   7   13.30    2.00
  -3   4   7   18.52    2.05
  -1   4   7   72.15    5.51
   1   4   7  617.76    7.72
   3   4   7 1506.05   17.20
   5   4   7   32.92    2.72
   7   4   7  552.70   12.57
  -6   5   7   27.46    3.00
  -4   5   7   48.60    3.87
  -2   5   7 1501.68   19.70
   0   5   7  429.47    6.96
   2   5   7  899.06   12.47
   4   5   7  768.81   14.36
 -12   0   8   28.56    4.56
 -10   0   8  285.92   13.52
  -8   0   8 2799.98   54.83
  -6   0   8  202.38   10.19
  -4   0   8  578.63   12.99
  -2   0   815169.84  345.57
   0   0   840533.55 1374.83
   2   0   8 1369.19   29.19
   4   0   8 8723.96  252.86
   6   0   8 5003.54  146.21
   8   0   8   54.26    4.21
  10   0   8  325.33   14.18
 -11   1   8  441.69    9.39
  -9   1   8  881.22   12.14
  -7   1   8 6337.17   81.55
  -5   1   8  116.16    5.81
  -3   1   8  272.49    5.78
  -1   1   8    7.16    1.01
   1   1   8  164.71    4.10
   3   1   8 1411.40   21.39
   5   1   8 1087.30   19.40
   7   1   8 1471.27   19.31
   9   1   8  580.03   15.10
 -10   2   8   10.83    2.31
  -8   2   8  118.51    3.24
  -6   2   8  382.74    6.17
  -4   2   8 1290.01   19.81
  -2   2   8   12.92    1.55
   0   2   8 3514.20   76.21
   2   2   8   95.97    7.19
   4   2   8 1460.93   23.43
   6   2   8   20.49    2.07
   8   2   8  235.59    4.95
  -9   3   8   21.64    2.46
  -7   3   8  187.17    3.86
  -5   3   8 1210.17   13.59
  -3   3   8  104.59    2.57
  -1   3   8   26.64    5.27
   1   3   8  996.60   38.12
   3   3   8  466.14    6.51
   5   3   8   19.79    2.20
   7   3   8    2.85    2.60
  -8   4   8  151.66    6.49
  -6   4   8   38.18    4.41
  -4   4   8   31.41    2.65
  -2   4   8  580.09    7.69
   0   4   8  784.20    9.08
   2   4   8  429.47    6.04
   4   4   8   37.77    3.02
   6   4   8  783.26   17.74
  -5   5   8  102.20    4.73
  -3   5   8  832.12   11.77
  -1   5   8  427.24    6.95
   1   5   8   51.75    2.70
   3   5   8   74.91   11.29
 -12   1   9   80.88    9.23
 -10   1   9  237.40    4.85
  -8   1   9  186.09    3.92
  -6   1   9   85.73    3.00
  -4   1   9 3963.79   59.11
  -2   1   9  108.62    2.40
   0   1   9   18.91    1.34
   2   1   9 5281.83   78.52
   4   1   9 1776.07   30.86
   6   1   9  598.07    9.85
   8   1   9   87.33    3.94
  10   1   9   16.70    2.96
 -11   2   9  245.37    8.39
  -9   2   9  758.46   10.84
  -7   2   9  162.54    4.65
  -5   2   9   95.76    3.09
  -3   2   9 2142.10   32.29
  -1   2   9  827.16   15.10
   1   2   9 2028.30   39.20
   3   2   9  438.79    7.40
   5   2   9   34.50    2.16
   7   2   9 1478.75   19.50
   9   2   9  421.96   11.51
 -10   3   9  260.34    5.56
  -8   3   9  410.83    7.62
  -6   3   9    3.46    4.45
  -4   3   9 2644.20   28.48
  -2   3   9 1233.18   16.27
   0   3   9 2701.52   54.08
   2   3   9 1713.91   29.45
   4   3   9  167.54    3.49
   6   3   9   44.44    2.87
   8   3   9    6.04    2.87
  -7   4   9  520.59    9.28
  -5   4   9    9.75    2.00
  -3   4   9  676.87    8.23
  -1   4   9  255.40    4.28
   1   4   9  475.24    6.10
   3   4   9   14.08    2.88
   5   4   9  108.83    5.44
   7   4   9  158.94    6.02
  -6   5   9  139.72    5.09
  -4   5   9  306.43    5.76
  -2   5   9  303.17    6.09
   0   5   9  270.43    5.24
   2   5   9  347.96    9.64
   4   5   9  682.10   13.09
 -12   0  10   31.75    4.75
 -10   0  10   95.01    8.68
  -8   0  10  427.27   17.28
  -6   0  1012190.77  382.20
  -4   0  1012811.24  268.58
  -2   0  1013161.41  350.63
   0   0  10 1385.24   52.17
   2   0  10  289.09    6.90
   4   0  10 2171.80   64.12
   6   0  10 3041.27   50.36
   8   0  10  198.84    5.98
  10   0  10  486.32   15.85
 -11   1  10   23.26    3.44
  -9   1  10  302.69    7.04
  -7   1  10  865.06   12.08
  -5   1  10  511.36    8.45
  -3   1  10 7707.07  114.20
  -1   1  10 2745.96   81.28
   1   1  10 1161.25   17.65
   3   1  10 2325.84   34.92
   5   1  10  330.98    5.46
   7   1  10 2299.32   29.56
   9   1  10  282.43    9.35
 -10   2  10   71.76    3.46
  -8   2  10 1069.33   13.34
  -6   2  10  668.63    8.02
  -4   2  10  137.67    3.33
  -2   2  10 4358.73   75.67
   0   2  10   24.86    2.57
   2   2  10   67.52    3.60
   4   2  10   14.66    1.73
   6   2  10  525.11    7.08
   8   2  10   -0.01    2.96
  -9   3  10  193.25    5.15
  -7   3  10   65.40    3.09
  -5   3  10 1249.80   14.01
  -3   3  10  806.62    9.94
  -1   3  10  154.92    3.81
   1   3  10    6.78    1.95
   3   3  10  442.47    5.72
   5   3  10  314.81    5.82
   7   3  10    2.06    2.60
  -8   4  10   76.82    4.14
  -6   4  10  349.99    6.02
  -4   4  10  222.62    3.85
  -2   4  10   17.60    2.24
   0   4  10  216.04    3.95
   2   4  10  282.04    4.31
   4   4  10 1343.63   18.60
   6   4  10  187.72    7.57
  -5   5  10   62.07    3.37
  -3   5  10  590.66   12.05
  -1   5  10    8.15    2.57
   1   5  10  325.06    6.31
   3   5  10  299.92    7.40
 -12   1  11   71.80    4.99
 -10   1  11  122.75    4.25
  -8   1  11  397.29    6.52
  -6   1  11 1037.81   16.26
  -4   1  11  118.44    3.91
  -2   1  11 1251.47   19.65
   0   1  11 2363.52   41.27
   2   1  11  506.45    8.13
   4   1  11   14.04    1.82
   6   1  11  552.77    8.15
   8   1  11  911.29   12.79
  10   1  11  693.96   12.09
 -11   2  11   39.14    5.21
  -9   2  11   91.90    3.38
  -7   2  11   59.66    2.48
  -5   2  11 2073.21   31.45
  -3   2  11 9369.75  161.75
  -1   2  11  613.68   11.58
   1   2  1111461.86  197.88
   3   2  11 1090.13   16.90
   5   2  11 1346.14   16.35
   7   2  11  105.64    4.76
   9   2  11   12.38    3.30
 -10   3  11  624.51   11.07
  -8   3  11  305.41    5.71
  -6   3  11 1699.77   20.65
  -4   3  11  283.69    4.44
  -2   3  11  534.91    7.76
   0   3  11  480.79    7.08
   2   3  11 1522.60   22.98
   4   3  11 1230.79   17.00
   6   3  11  139.89    4.39
   8   3  11  467.12   19.38
  -7   4  11  389.41   13.64
  -5   4  11   74.24    4.55
  -3   4  11 1176.08   13.39
  -1   4  11   67.61    2.65
   1   4  11 5371.10   55.90
   3   4  11  491.67    6.97
   5   4  11  912.24   17.98
  -4   5  11   30.56    6.59
  -2   5  11    8.77    3.75
   0   5  11   49.38    2.99
   2   5  11  148.59    4.83
 -12   0  12  513.39   15.55
 -10   0  12  316.85    9.97
  -8   0  12 6228.18  126.10
  -6   0  12   40.12    3.75
  -4   0  1211520.07  241.56
  -2   0  12 1138.24   24.53
   0   0  1225894.12  541.63
   2   0  12   54.57    2.85
   4   0  12 1788.18   53.19
   6   0  12 2077.08   35.00
   8   0  12 1083.68   24.42
  10   0  12   19.10    4.16
 -11   1  12  138.51    4.07
  -9   1  12 1105.60   14.87
  -7   1  12   30.77    2.49
  -5   1  12  359.87    6.35
  -3   1  12  100.46    6.50
  -1   1  12 1586.82   23.94
   1   1  1221201.88  313.80
   3   1  12 1024.36   15.81
   5   1  12 4719.19   59.21
   7   1  12  329.71    5.82
   9   1  12  327.01   12.41
 -10   2  12   42.98    2.68
  -8   2  12 2336.35   27.71
  -6   2  12    6.24    1.87
  -4   2  12   51.94    2.46
  -2   2  12 1013.39   18.44
   0   2  12  690.66   16.08
   2   2  12  507.08   17.21
   4   2  12  780.72   12.42
   6   2  12  108.60    3.91
   8   2  12   61.83    4.62
  -9   3  12   17.09    2.58
  -7   3  12   11.31    2.17
  -5   3  12   32.63    3.62
  -3   3  12  187.59    3.22
  -1   3  12  636.84    9.74
   1   3  12   49.96    3.50
   3   3  12 1024.33   12.48
   5   3  12  199.12    4.40
   7   3  12  106.06    5.12
  -8   4  12  131.23    4.66
  -6   4  12  479.02    6.92
  -4   4  12   77.47    2.65
  -2   4  12 1330.37   15.99
   0   4  12  462.15    6.52
   2   4  12   11.47    2.11
   4   4  12   39.70    2.87
   6   4  12  261.62    7.23
  -5   5  12  121.00    3.68
  -3   5  12   21.53    2.81
  -1   5  12  148.21    3.97
   1   5  12  552.03    9.69
   3   5  12    9.97    3.63
 -12   1  13   89.29    5.22
 -10   1  13   10.93    2.30
  -8   1  13   19.26    2.10
  -6   1  13   85.41    3.08
  -4   1  13  334.37    5.89
  -2   1  13 1182.78   18.06
   0   1  13  174.50    5.11
   2   1  13  880.71   13.66
   4   1  13  829.63   11.54
   6   1  13    9.58    2.04
   8   1  13  191.35    4.65
 -11   2  13  336.44    6.31
  -9   2  13 1112.07   15.15
  -7   2  13  778.37    9.99
  -5   2  13  369.86    6.21
  -3   2  13   69.81    3.87
  -1   2  13 6394.69  115.53
   1   2  13 1049.97   29.08
   3   2  13   63.04    2.66
   5   2  13  157.06    3.84
   7   2  13  201.36    6.06
   9   2  13  136.65    5.84
 -10   3  13   89.96    4.45
  -8   3  13   16.66    2.41
  -6   3  13   24.09    2.89
  -4   3  13  137.75    4.04
  -2   3  13 1513.84   19.80
   0   3  13   61.09    2.61
   2   3  13  376.29    5.13
   4   3  13  329.65    5.18
   6   3  13  154.48    4.69
   8   3  13 1115.28   42.97
  -7   4  13   49.15    3.22
  -5   4  13  926.89   10.95
  -3   4  13 1138.99   13.06
  -1   4  13  272.03    4.55
   1   4  13  202.80    6.42
   3   4  13  236.36    4.47
   5   4  13   15.91    2.86
  -4   5  13  369.45    7.26
  -2   5  13   49.17    2.93
   0   5  13    5.89    2.44
   2   5  13   78.27    4.62
 -12   0  14  133.67    6.58
 -10   0  14   61.57    4.85
  -8   0  14  708.24   13.02
  -6   0  14 5626.98  209.42
  -4   0  14  336.33    8.36
  -2   0  14 2707.72  108.19
   2   0  14 6168.51  129.55
   4   0  14 7807.10  226.65
   6   0  14 1360.75   23.61
   8   0  14   50.92    3.99
 -11   1  14   68.86    3.43
  -9   1  14 1774.98   23.05
  -7   1  14    4.05    1.82
  -5   1  14 7207.11  107.13
  -3   1  14 1186.20   18.20
  -1   1  14 2001.85   30.13
   1   1  14  103.44    2.79
   3   1  14  106.55    2.93
   5   1  14 4497.65   56.55
   7   1  14  335.41    5.98
   9   1  14  367.11   10.94
 -10   2  14   88.75    3.61
  -8   2  14   56.15    4.80
  -6   2  14  624.18    7.63
  -4   2  14  197.22    4.83
  -2   2  14 1753.46   38.34
   0   2  14 1499.65   26.81
   2   2  14   11.44    2.02
   4   2  14  605.58    8.80
   6   2  14  877.84   13.63
   8   2  14  108.27    5.27
  -9   3  14    0.72    2.38
  -7   3  14   13.04    2.22
  -5   3  14  305.80    4.47
  -3   3  14   78.44    2.36
  -1   3  14    1.27    1.67
   1   3  14    5.18    2.18
   3   3  14 1272.68   15.28
   5   3  14  274.58    4.76
   7   3  14   10.15    3.33
  -8   4  14  251.36    6.52
  -6   4  14   28.90    2.86
  -4   4  14  459.85    6.19
  -2   4  14  153.30    4.57
   0   4  14  192.70    4.34
   2   4  14  756.85    9.86
   4   4  14   75.81    3.67
   6   4  14    0.55    3.18
  -5   5  14  438.11   11.94
  -3   5  14   -0.70    2.38
  -1   5  14  195.81    4.50
   1   5  14  138.47    6.07
   3   5  14  227.81    6.64
 -12   1  15   34.83    6.59
 -10   1  15   56.65    3.16
  -8   1  15  297.51    5.42
  -6   1  15  329.67    6.20
  -4   1  15 1523.02   23.27
  -2   1  15  104.27    2.69
   0   1  15 4506.29   67.12
   2   1  15 2278.28   34.26
   4   1  15    9.68    2.40
   6   1  15  787.31   11.13
   8   1  15  298.36    5.85
 -11   2  15  173.10    5.25
  -9   2  15   95.32    4.60
  -7   2  15 2104.76   25.70
  -5   2  15 6022.76   69.92
  -3   2  15   33.57    2.86
  -1   2  15   31.89    2.63
   1   2  15 1306.74   23.55
   3   2  15 1298.18   17.18
   5   2  15  983.40   14.90
   7   2  15  161.22    4.80
 -10   3  15   46.08    4.49
  -8   3  15  239.15    5.03
  -6   3  15  234.34    4.30
  -4   3  15 3728.41   39.89
  -2   3  15  839.13   10.67
   0   3  15 3250.02   41.40
   2   3  15 3588.22   41.47
   4   3  15   51.02    2.73
   6   3  15 1097.06   29.14
  -7   4  15  141.80    4.18
  -5   4  15  773.05   11.65
  -3   4  15 1182.12   13.52
  -1   4  15  768.29    9.82
   1   4  15    6.88    2.11
   3   4  15   33.43    2.50
   5   4  15   74.38    3.83
  -4   5  15  652.77   10.41
  -2   5  15  313.92    5.79
   0   5  15   56.30    3.72
   2   5  15  122.20    4.44
 -12   0  16  158.18    6.93
 -10   0  16  349.68    9.49
  -8   0  16  443.04    8.46
  -6   0  16  189.80    9.78
  -4   0  16  117.72    9.48
  -2   0  16 4330.88   91.26
   0   0  16 9157.96  191.89
   2   0  16  236.02    6.41
   4   0  1615626.66  253.34
   6   0  16  519.35   10.53
   8   0  16    1.51    3.22
 -11   1  16  250.61    5.20
  -9   1  16 1903.75   24.64
  -7   1  16 2589.29   31.30
  -5   1  16  969.96   15.30
  -3   1  16  149.68    3.42
  -1   1  16 3239.77   48.46
   1   1  16  204.09    4.09
   3   1  16 2789.29   30.43
   5   1  16  202.31    4.28
   7   1  16  233.44    4.98
   9   1  16  302.68    6.18
 -10   2  16   25.79    3.07
  -8   2  16   69.09    2.88
  -6   2  16   37.26    2.01
  -4   2  16   34.54    3.06
  -2   2  16  209.44    5.23
   0   2  16 3553.92   62.13
   2   2  16  712.77   12.14
   4   2  16 1642.38   21.59
   6   2  16  242.64    5.63
   8   2  16  176.23   10.82
  -9   3  16   26.63    2.73
  -7   3  16  314.72    5.74
  -5   3  16 1198.17   13.59
  -3   3  16  103.49    2.89
  -1   3  16   61.63    2.72
   1   3  16   26.88    2.06
   3   3  16   27.16    2.22
   5   3  16    2.41    2.65
   7   3  16  214.83    6.69
  -8   4  16   95.16    3.96
  -6   4  16    9.68    2.16
  -4   4  16   95.45    3.08
  -2   4  16   13.86    2.05
   0   4  16  259.32    5.09
   2   4  16  115.70    3.67
   4   4  16  126.80    4.23
  -5   5  16   27.89    3.44
  -3   5  16  181.05    4.41
  -1   5  16 1022.18   16.04
   1   5  16    5.83    3.11
 -10   1  17   69.13    3.28
  -8   1  17   14.60    2.12
  -6   1  17  536.17    7.33
  -4   1  17 2444.56   36.90
  -2   1  17  336.00    6.34
   0   1  17  299.61    6.25
   2   1  17    3.70    1.58
   4   1  17  266.62    4.42
   6   1  17  240.11    4.90
   8   1  17    7.71    2.56
 -11   2  17   75.37    4.24
  -9   2  17   58.73    3.00
  -7   2  17   19.45    1.97
  -5   2  17  120.12    4.15
  -3   2  17 1250.35   22.75
  -1   2  17 3505.41   61.29
   1   2  17  181.87    4.17
   3   2  17  236.63    4.58
   5   2  17   68.36    3.61
   7   2  17 1358.72   22.93
 -10   3  17  346.42    7.21
  -8   3  17  365.25    6.46
  -6   3  17   32.91    7.59
  -4   3  17 1532.29   17.02
  -2   3  17    2.64    1.69
   0   3  17 1720.18   20.73
   2   3  17   11.27    2.26
   4   3  17  240.95    5.11
   6   3  17  308.82    7.86
  -7   4  17   77.51    5.66
  -5   4  17  196.13    4.31
  -3   4  17  305.40    5.05
  -1   4  17   83.95    3.55
   1   4  17   94.94    3.26
   3   4  17  516.43    7.44
   5   4  17  212.76    8.04
  -4   5  17   40.32    3.27
  -2   5  17    8.37    2.57
   0   5  17  175.96    5.08
 -12   0  18   54.83    5.59
 -10   0  18 1038.70   22.15
  -8   0  18  332.87    6.49
  -6   0  18 2350.17   39.03
  -4   0  18 2318.55   49.61
  -2   0  18 3616.08   76.54
   0   0  18 3257.29  100.11
   2   0  18  323.71    8.31
   4   0  18 1826.11   36.66
   6   0  18  903.82   16.64
   8   0  18  612.16   12.63
 -11   1  18  178.19    4.92
  -9   1  18   22.24    2.47
  -7   1  18  114.57    3.12
  -5   1  18  123.66    3.88
  -3   1  18 4578.56   68.36
  -1   1  18 6562.49   97.57
   1   1  18   64.89    2.65
   3   1  18 4533.96   52.63
   5   1  18    9.72    2.15
   7   1  18  912.95   12.96
 -10   2  18  244.27    5.94
  -8   2  18  240.59    4.45
  -6   2  18  390.70    5.35
  -4   2  18  788.16   10.04
  -2   2  18  207.60    4.50
   0   2  18   13.80    1.99
   2   2  18   71.02    2.90
   4   2  18  297.26    6.04
   6   2  18  625.56   10.52
   8   2  18   -3.48    3.48
  -9   3  18   17.76    2.68
  -7   3  18  152.73    3.97
  -5   3  18 1338.11   15.04
  -3   3  18  605.52    7.41
  -1   3  18    5.11    1.79
   1   3  18   18.54    2.10
   3   3  18   36.43    2.63
   5   3  18    2.63    2.78
  -8   4  18   11.68    2.79
  -6   4  18  141.44    3.41
  -4   4  18   62.83    3.05
  -2   4  18    2.45    2.08
   0   4  18  346.64    6.12
   2   4  18   12.25    2.42
   4   4  18  736.06   12.65
  -3   5  18  268.27    5.38
  -1   5  18  249.17    5.95
   1   5  18  209.29    6.22
 -10   1  19  314.66    5.80
  -8   1  19   49.93    2.76
  -6   1  19 1359.80   16.89
  -4   1  19  129.55    3.52
  -2   1  19 2042.48   30.97
   0   1  19  228.05    5.28
   2   1  19  429.81    5.93
   4   1  19  211.65    4.41
   6   1  19    1.33    2.32
   8   1  19  751.88   11.31
 -11   2  19  156.71    5.19
  -9   2  19    6.28    2.23
  -7   2  19  900.77   11.35
  -5   2  19 1279.02   15.69
  -3   2  19 1159.21   16.01
  -1   2  19 1317.64   19.93
   1   2  19 4394.58   51.45
   3   2  19 4850.39   61.50
   5   2  19  245.18    5.62
   7   2  19  967.14   15.29
 -10   3  19  433.83   12.82
  -8   3  19    2.49    2.39
  -6   3  19 5082.84   59.60
  -4   3  19   26.35    3.09
  -2   3  19  752.80    9.81
   0   3  19   12.25    1.87
   2   3  19  298.65    4.93
   4   3  19  979.74   13.78
   6   3  19   85.79    4.31
  -7   4  19  889.79   12.97
  -5   4  19  661.26    8.36
  -3   4  19  893.47   10.61
  -1   4  19   44.90    2.89
   1   4  19  110.49    3.50
   3   4  19  738.84    9.86
  -2   5  19   40.00    4.68
   0   5  19  435.49    8.35
 -10   0  20   38.72    8.38
  -8   0  20  907.39   14.33
  -6   0  20   15.61    2.98
  -4   0  20  606.52   14.20
  -2   0  20 1108.54   24.45
   0   0  20 1502.55   32.60
   2   0  20 1706.62   28.82
   4   0  20  882.67   18.88
   6   0  20  162.22   10.22
   8   0  20  144.02    7.91
 -11   1  20   11.56    2.60
  -9   1  20  282.26    4.92
  -7   1  20 1299.51   16.32
  -5   1  20  113.95    3.28
  -3   1  20  526.32    8.88
  -1   1  20 1354.65   20.86
   1   1  20 5054.70   65.60
   3   1  20  871.49   11.03
   5   1  20  495.24    7.76
   7   1  20   18.17    3.49
 -10   2  20   16.00    2.89
  -8   2  20  308.81    5.21
  -6   2  20   10.46    1.96
  -4   2  20   85.63    3.12
  -2   2  20    1.81    1.75
   0   2  20  289.89    5.17
   2   2  20    0.96    1.89
   4   2  20    4.61    2.29
   6   2  20    5.41    2.90
  -9   3  20  255.95    5.48
  -7   3  20  115.63    3.48
  -5   3  20   82.97    3.15
  -3   3  20  483.07    6.88
  -1   3  20  502.65    7.06
   1   3  20  233.89    4.04
   3   3  20  487.48    7.81
   5   3  20   -0.61    2.94
  -6   4  20  282.86    5.06
  -4   4  20    1.53    1.97
  -2   4  20 1076.29   13.80
   0   4  20  261.06    5.28
   2   4  20  149.86    3.93
   4   4  20   95.10    4.08
  -1   5  20   71.41    3.88
 -10   1  21    7.34    2.42
  -8   1  21  141.86    3.62
  -6   1  21  239.56    4.25
  -4   1  21  369.90    6.13
  -2   1  21   41.57    2.65
   0   1  21    0.43    1.61
   2   1  21  784.12    9.96
   4   1  21  516.77    7.91
   6   1  21    4.65    2.60
  -9   2  21  916.77   13.04
  -7   2  21  326.73    5.37
  -5   2  21  406.26    5.99
  -3   2  21 1096.19   15.28
  -1   2  21  700.18   10.24
   1   2  21  935.76   11.85
   3   2  21  354.03    6.15
   5   2  21  999.53   19.92
   7   2  21  790.95   13.89
  -8   3  21    2.64    2.49
  -6   3  21   23.81    4.30
  -4   3  21  137.19    3.09
  -2   3  21  813.80   10.57
   0   3  21  836.90    9.91
   2   3  21  367.16    6.45
   4   3  21  256.06    5.45
   6   3  21   37.30    3.57
  -7   4  21   73.20    3.75
  -5   4  21  125.71    3.31
  -3   4  21  866.21   11.49
  -1   4  21  218.74    4.83
   1   4  21  654.89    9.97
   3   4  21    4.82    3.09
 -10   0  22  480.60   12.01
  -8   0  22  142.56    4.39
  -6   0  22 1020.13   15.64
  -4   0  22   52.55    4.00
  -2   0  2211791.96  247.43
   0   0  22  148.26    5.91
   2   0  22 4185.77   69.05
   4   0  22 1317.94   40.11
   6   0  22  251.92    8.18
 -11   1  22  373.30    6.69
  -9   1  22  249.84    4.66
  -7   1  22   16.16    2.00
  -5   1  22 2884.31   39.19
  -3   1  22 1796.67   24.71
  -1   1  22 1938.89   23.63
   1   1  22   86.57    2.69
   3   1  22 1187.27   15.85
   5   1  22 1105.32   15.20
   7   1  22  358.81    7.74
 -10   2  22   47.19    4.38
  -8   2  22  132.82    3.67
  -6   2  22  222.81    4.29
  -4   2  22   89.10    3.24
  -2   2  22 2354.11   31.45
   0   2  22   80.36    2.84
   2   2  22  579.38    7.96
   4   2  22  399.87    7.59
   6   2  22    5.81    3.05
  -9   3  22   26.57    2.93
  -7   3  22  299.63    5.42
  -5   3  22   98.32    4.55
  -3   3  22  205.93    4.06
  -1   3  22  557.70    7.75
   1   3  22   78.89    3.43
   3   3  22  486.67    7.95
   5   3  22  325.92    7.16
  -6   4  22    5.12    2.19
  -4   4  22  309.54    5.48
  -2   4  22  283.56    5.18
   0   4  22   27.84    2.85
   2   4  22  480.63    8.04
 -10   1  23   28.14    2.71
  -8   1  23  109.83    3.40
  -6   1  23  103.27    3.09
  -4   1  23 1052.05   15.05
  -2   1  23  129.91    3.06
   0   1  23    4.64    1.71
   2   1  23 1192.64   14.64
   4   1  23   30.89    2.77
   6   1  23 1544.63   36.12
  -9   2  23   33.44    3.23
  -7   2  23 3409.82   40.29
  -5   2  23 2249.17   26.88
  -3   2  23   61.15    2.86
  -1   2  23   28.03    2.26
   1   2  23  973.91   13.49
   3   2  23  225.10    4.48
   5   2  23  640.72   10.90
  -8   3  23  511.87    8.35
  -6   3  23    4.79    2.37
  -4   3  23  641.20    8.78
  -2   3  23   14.28    2.13
   0   3  23  246.07    4.20
   2   3  23 4029.44   58.79
   4   3  23   44.56    3.19
  -7   4  23  600.58    9.60
  -5   4  23   91.50    3.10
  -3   4  23  529.83    7.82
  -1   4  23    9.03    2.68
   1   4  23  475.05    8.70
   3   4  23   69.11    4.30
 -10   0  24  246.83   12.49
  -8   0  24 1195.69   18.50
  -6   0  24   97.43    3.73
  -4   0  24 2527.48   44.63
  -2   0  24  506.44   10.32
   0   0  24  533.68   10.17
   2   0  24  400.29    8.32
   4   0  24  419.70   10.70
   6   0  24  405.38   15.93
 -11   1  24   13.84    2.79
  -9   1  24    8.82    2.27
  -7   1  24  585.04    8.22
  -5   1  24  124.80    3.26
  -3   1  24  960.20   11.48
  -1   1  24  423.76    6.17
   1   1  24  984.38   13.42
   3   1  24  123.09    4.03
   5   1  24  336.32   11.31
   7   1  24  296.72    7.90
 -10   2  24   99.29    4.68
  -8   2  24  545.29    7.90
  -6   2  24  192.34    4.07
  -4   2  24   70.92    3.19
  -2   2  24    8.30    2.12
   0   2  24   86.03    3.03
   2   2  24  118.56    3.75
   4   2  24   96.44    4.44
   6   2  24    8.13    3.28
  -9   3  24   17.87    3.38
  -7   3  24    3.99    2.34
  -5   3  24   51.07    2.78
  -3   3  24  405.22    6.19
  -1   3  24 1307.17   16.26
   1   3  24   57.08    3.32
   3   3  24   52.52    3.43
   5   3  24  131.08    5.15
  -6   4  24   -0.96    2.64
  -4   4  24  171.76    4.22
  -2   4  24    7.73    2.46
   0   4  24  198.22    4.91
   2   4  24   78.81    4.37
 -10   1  25   89.07    3.71
  -8   1  25  244.27    4.74
  -6   1  25   10.55    1.77
  -4   1  25  313.63    4.78
  -2   1  25    9.16    1.81
   0   1  25 1405.27   15.98
   2   1  25  493.29    7.61
   4   1  25   20.55    3.36
   6   1  25  119.53    5.40
  -9   2  25   91.58    4.33
  -7   2  25   10.64    3.14
  -5   2  25   11.69    3.05
  -3   2  25  455.58    7.43
  -1   2  25 2883.79   34.22
   1   2  25  271.44    4.84
   3   2  25  488.86    7.88
   5   2  25   75.03    4.47
  -8   3  25  517.63    8.52
  -6   3  25    8.88    2.38
  -4   3  25 1016.55   13.06
  -2   3  25  177.99    3.93
   0   3  25 1223.83   19.18
   2   3  25  229.79    6.40
   4   3  25  248.17    6.20
  -5   4  25  418.70    9.87
  -3   4  25  422.72    6.73
  -1   4  25  360.26    6.58
   1   4  25   64.72    4.98
 -10   0  26  698.08   27.12
  -8   0  26  958.72   15.28
  -6   0  26   13.36    2.52
  -4   0  26 4418.35   99.40
  -2   0  26 2082.60   30.77
   0   0  26 2036.06   34.34
   2   0  26  353.79    7.80
   4   0  26   73.16   12.09
   6   0  26 1178.76   69.51
 -11   1  26    4.42    3.54
  -9   1  26    4.17    2.18
  -7   1  26   19.90    2.25
  -5   1  26 1197.76   14.17
  -3   1  26 3705.22   41.52
  -1   1  26 1543.69   17.39
   1   1  26 1578.55   23.16
   3   1  26 1886.30   40.69
   5   1  26 1027.37   29.12
 -10   2  26   19.90    3.48
  -8   2  26   92.96    3.53
  -6   2  26   61.09    2.98
  -4   2  26 1853.98   25.21
  -2   2  26  143.19    3.91
   0   2  26   74.88    3.07
   2   2  26  264.89    5.34
   4   2  26   17.91    5.48
  -7   3  26   12.18    2.52
  -5   3  26  373.53    6.88
  -3   3  26    7.61    2.26
  -1   3  26  241.08    5.25
   1   3  26  155.03    4.88
   3   3  26  285.83    6.45
  -6   4  26   45.37    3.45
  -4   4  26  128.19    3.89
  -2   4  26    1.06    2.53
   0   4  26  137.26    5.17
 -10   1  27   99.76    3.67
  -8   1  27  120.77    3.69
  -6   1  27  498.48    6.28
  -4   1  27  123.19    3.21
  -2   1  27   11.66    1.87
   0   1  27  383.58    5.89
   2   1  27   26.92    2.93
   4   1  27  533.86   14.51
   6   1  27   12.18    3.81
  -9   2  27  151.85    5.12
  -7   2  27  278.17    5.17
  -5   2  27  172.53    4.46
  -3   2  27   16.76    2.48
  -1   2  27   84.49    3.19
   1   2  27 3924.47   50.13
   3   2  27 1356.31   18.51
   5   2  27  632.50   14.18
  -8   3  27  298.06    5.63
  -6   3  27  884.05   13.95
  -4   3  27  179.67    4.11
  -2   3  27  126.21    4.06
   0   3  27 1032.39   15.02
   2   3  27   30.81    3.51
  -5   4  27    6.39    2.67
  -3   4  27  349.85    6.06
  -1   4  27  273.88    5.80
 -10   0  28   71.58    4.86
  -8   0  28  361.74    7.39
  -6   0  28  989.74   15.57
  -4   0  28  271.47    5.95
  -2   0  28  263.46    5.77
   0   0  28  356.89    7.87
   2   0  28    4.14    3.12
   4   0  28 2730.41  127.33
  -9   1  28  336.00    5.39
  -7   1  28 1430.97   18.09
  -5   1  28  145.98    3.50
  -3   1  28  159.79    4.54
  -1   1  28  223.21    4.32
   1   1  28  474.78    7.52
   3   1  28  285.84    7.05
   5   1  28  823.70   24.91
  -8   2  28   -1.18    2.44
  -6   2  28    5.08    2.58
  -4   2  28  453.85    7.01
  -2   2  28   95.14    3.60
   0   2  28  230.17    4.56
   2   2  28  290.67    6.14
   4   2  28  318.42    7.90
  -7   3  28   11.65    2.63
  -5   3  28   10.49    2.75
  -3   3  28    9.83    2.43
  -1   3  28   85.96    3.85
   1   3  28   18.56    3.55
   3   3  28   43.77    4.26
  -4   4  28   24.17    2.82
  -2   4  28  435.05    7.04
   0   4  28  140.09    6.64
 -10   1  29   20.75    2.78
  -8   1  29  170.46    3.83
  -6   1  29  151.68    3.72
  -4   1  29   43.89    2.62
  -2   1  29  325.74    5.34
   0   1  29  760.77   10.11
   2   1  29   37.08    3.23
   4   1  29  128.41    5.43
  -9   2  29  483.90    9.34
  -7   2  29    5.26    2.45
  -5   2  29  648.54   10.12
  -3   2  29 1428.43   19.95
  -1   2  29   13.86    2.41
   1   2  29  689.62    9.53
   3   2  29  189.38    5.50
  -8   3  29   94.20    5.13
  -6   3  29   55.48    3.57
  -4   3  29  182.90    4.86
  -2   3  29  335.99    6.53
   0   3  29 1750.29   26.83
   2   3  29  137.70    7.20
  -3   4  29  144.20    4.23
 -10   0  30   23.70    3.62
  -8   0  30    6.09    3.07
  -6   0  30  315.26    8.07
  -4   0  30 1325.39   20.32
  -2   0  30 5552.23   83.60
   0   0  30   52.98    3.93
   2   0  30  907.82   19.83
   4   0  30 2086.66  128.24
  -9   1  30  465.48    6.71
  -7   1  30   12.64    2.32
  -5   1  30 3276.31   40.01
  -3   1  30  477.16    7.42
  -1   1  30  706.32    9.53
   1   1  30   17.95    2.53
   3   1  30    2.42    3.58
  -8   2  30   -2.57    2.57
  -6   2  30  368.82    7.18
  -4   2  30    2.78    2.42
  -2   2  30  457.97    7.75
   0   2  30   18.47    2.62
   2   2  30  309.57    6.75
   4   2  30  635.75   12.77
  -7   3  30  166.02    4.99
  -5   3  30   42.80    3.29
  -3   3  30   91.84    4.00
  -1   3  30  113.05    5.14
   1   3  30   43.84    3.47
 -10   1  31   27.64    6.98
  -8   1  31   48.58    2.98
  -6   1  31   55.17    3.09
  -4   1  31   97.64    3.57
  -2   1  31  317.43    5.39
   0   1  31  316.02    5.45
   2   1  31  358.89    8.27
   4   1  31    0.49    4.22
  -9   2  31   59.08    3.86
  -7   2  31  117.47    4.41
  -5   2  31  831.15   12.50
  -3   2  31   36.01    3.71
  -1   2  31 2062.65   28.17
   1   2  31  398.37    7.09
   3   2  31   19.59    3.58
  -6   3  31  626.55   10.26
  -4   3  31   44.48    3.26
  -2   3  31  504.22    8.65
   0   3  31  798.21   13.69
 -10   0  32   34.18    7.91
  -8   0  32 1117.14   17.78
  -6   0  32  429.99   10.00
  -4   0  32  109.84    4.53
  -2   0  32  350.06    7.07
   0   0  32   94.31    4.79
   2   0  32 2801.96   75.33
   4   0  32   16.93    4.82
  -9   1  32  155.61    4.99
  -7   1  32   30.17    3.25
  -5   1  32  131.57    3.98
  -3   1  32   14.87    2.49
  -1   1  32   82.65    3.39
   1   1  32 1277.88   17.56
   3   1  32  291.12    7.57
  -8   2  32  116.07    5.30
  -6   2  32   56.92    3.84
  -4   2  32   51.65    3.07
  -2   2  32  304.94    6.19
   0   2  32  119.88    3.94
   2   2  32  196.59    5.09
  -5   3  32    0.63    2.95
  -3   3  32  346.83    6.84
  -1   3  32  679.75   10.91
   1   3  32   -1.70    4.37
  -8   1  33  333.56    6.66
  -6   1  33   44.44    3.35
  -4   1  33   32.42    2.76
  -2   1  33   30.95    2.51
   0   1  33  575.72    8.34
   2   1  33  203.33    6.38
  -7   2  33   71.00    4.20
  -5   2  33  121.37    4.34
  -3   2  33    3.13    2.65
  -1   2  33 1653.79   25.43
   1   2  33   62.36    3.71
  -6   3  33    7.25    6.32
  -4   3  33  320.45    6.76
  -2   3  33  531.79   13.10
   0   3  33  666.00   13.78
  -8   0  34  241.31    7.72
  -6   0  34 1200.92   22.83
  -4   0  34 1288.84   24.23
  -2   0  34  102.95    4.46
   0   0  34  142.06    5.67
   2   0  34   52.56    7.42
  -9   1  34   96.24    7.35
  -7   1  34  117.55    4.79
  -5   1  34    9.11    2.69
  -3   1  34  132.99    3.99
  -1   1  34  555.93    8.12
   1   1  34  452.50    8.36
  -6   2  34  156.63    4.86
  -4   2  34   77.79    3.78
  -2   2  34    4.30    3.00
   0   2  34  122.43    4.49
  -5   3  34    8.19    6.43
  -3   3  34    3.63    3.12
  -8   1  35   46.48    3.58
  -6   1  35  550.55    9.60
  -4   1  35  456.36    7.35
  -2   1  35  103.09    3.57
   0   1  35   12.51    2.88
   2   1  35    3.16    3.52
  -7   2  35  600.55   10.07
  -5   2  35  238.72    5.67
  -3   2  35  449.00    8.69
  -1   2  35   83.21    4.25
   1   2  35  163.93    5.31
  -8   0  36   21.06    4.47
  -6   0  36  222.05    7.49
  -4   0  36   51.30    6.29
  -2   0  36    3.60    3.29
   0   0  36  792.25   26.70
   2   0  36  327.75   13.63
  -7   1  36  730.71   12.04
  -5   1  36    8.34    2.88
  -3   1  36  785.75   11.05
  -1   1  36  353.12    6.23
   1   1  36  219.41    5.46
  -6   2  36    0.03    3.16
  -4   2  36    2.38    2.85
  -2   2  36  101.88    4.52
   0   2  36   16.14    3.42
  -6   1  37    2.87    3.39
  -4   1  37   15.61    2.92
  -2   1  37  739.26   11.75
   0   1  37  745.75   11.28
  -5   2  37  210.57    5.58
  -3   2  37  943.07   23.05
  -1   2  37   -2.80    3.28
  -6   0  38  299.91    8.70
  -4   0  38   64.46    5.60
  -2   0  38 1202.52   33.45
   0   0  38  216.79    7.23
  -5   1  38   92.98    4.18
  -3   1  38  695.40   10.18
  -1   1  38  109.78    4.14
  -4   2  38  251.39   10.36
  -4   1  39    3.59    3.07
  -2   1  39    6.30    3.09
  -4   0  40  197.34   12.09
  -2   0  40  175.28    6.72
   0   0   0    0.00    0.00
;
_shelx_hkl_checksum     95601
_shelx_res_file
;
TITL DLMETA05
CELL 0.71073 9.877 4.6915 32.603 90.000 106.250 90.000
ZERR    8.00 0.002 0.0010  0.006  0.000   0.010  0.000
LATT 2
SYMM 1/2-x,y,-z
SFAC C H N O S
UNIT 40 88 8 16 8
TEMP -168
L.S. 10
FMAP 2
PLAN 5
ACTA
BOND $H
CONF
RTAB HTOR C1 C2 N1 H1
RTAB HTOR C1 C2 N1 H2
RTAB HTOR C1 C2 N1 H3
EQIV $1 -X, 0.5 + Y, 0.5 - Z
EQIV $2 0.5 + X, 1 - Y, Z
EQIV $3 0.5 + X, -Y, Z
HTAB N1 O2_$1
HTAB N1 O1_$2
HTAB N1 O1_$3
WGHT    0.023300    2.478200
FVAR       1.00132
S1    5    0.396515    0.156815    0.442918    11.00000    0.03507    0.03373 =
         0.02313    0.00738   -0.00305   -0.00672
O1    4   -0.145227    0.202493    0.314026    11.00000    0.02249    0.01678 =
         0.03333   -0.00032    0.00888    0.00116
O2    4   -0.018405   -0.081037    0.284106    11.00000    0.02527    0.01562 =
         0.02224   -0.00277    0.00375   -0.00101
N1    3    0.192961    0.300017    0.297326    11.00000    0.02073    0.01686 =
         0.01898    0.00084    0.00345   -0.00097
H1    2    0.142095    0.331542    0.270974    11.00000   -1.50000
H2    2    0.237811    0.122348    0.299910    11.00000   -1.50000
H3    2    0.263134    0.435837    0.305422    11.00000   -1.50000
C1    1   -0.032890    0.130148    0.305618    11.00000    0.02132    0.01382 =
         0.01815    0.00338    0.00193    0.00061
C2    1    0.099673    0.308727    0.325888    11.00000    0.02116    0.01282 =
         0.02082   -0.00080    0.00594    0.00050
AFIX  13
H4    2    0.071879    0.510301    0.329369    11.00000   -1.20000
AFIX   0
C3    1    0.176391    0.183149    0.369818    11.00000    0.02477    0.01863 =
         0.01969   -0.00022    0.00434   -0.00080
AFIX  23
H5    2    0.114792    0.203806    0.388932    11.00000   -1.20000
H6    2    0.191083   -0.023238    0.366396    11.00000   -1.20000
AFIX   0
C4    1    0.319636    0.321380    0.391428    11.00000    0.02733    0.02157 =
         0.02129    0.00168    0.00071   -0.00155
AFIX  23
H7    2    0.306837    0.528058    0.395211    11.00000   -1.20000
H8    2    0.383685    0.297309    0.373129    11.00000   -1.20000
AFIX   0
C5    1    0.565949    0.332591    0.458300    11.00000    0.03087    0.04163 =
         0.02724    0.00122   -0.00077   -0.00244
AFIX  33
H9    2    0.620757    0.262723    0.486363    11.00000   -1.50000
H10   2    0.616894    0.291619    0.437139    11.00000   -1.50000
H11   2    0.552125    0.538803    0.459744    11.00000   -1.50000
AFIX   0
HKLF 4
REM  DLMETA05
REM R1 =  0.0377 for    1373 Fo > 4sig(Fo)  and  0.0389 for all    1436 data
REM     92 parameters refined using      0 restraints
END
WGHT      0.0230      2.4918
REM Highest difference peak  0.349,  deepest hole -0.229,  1-sigma level  0.050
Q1    1   0.3694  0.1823  0.4110  11.00000  0.05    0.35
Q2    1   0.1417  0.2502  0.3481  11.00000  0.05    0.28
Q3    1   0.5451  0.3256  0.4264  11.00000  0.05    0.26
Q4    1   0.0225  0.2544  0.3109  11.00000  0.05    0.25
Q5    1   0.2418  0.2677  0.3798  11.00000  0.05    0.22
;
_shelx_res_checksum     53088
_shelxl_version_number     '2014-3'
data_global
_journal_data_validation_number     ?
_journal_date_recd_electronic     2014-09-23
_journal_date_accepted     2014-10-08
_journal_name_full     'Acta Crystallographica, Section E'
_journal_year     2014
_journal_volume     70
_journal_issue     11
_journal_page_first     341
_journal_page_last     343
_journal_paper_category     GO
_journal_paper_doi     10.1107/S1600536814022223
_journal_coeditor_code     HB7289
_publ_contact_author_name     'Carl Henrik G\"orbitz'
_publ_contact_author_address
;
Department of Chemistry
University of Oslo
PO Box 1033 Blindern
N-0315 Oslo, Norway
;
_publ_contact_author_email     c.h.gorbitz@kjemi.uio.no
_publ_contact_author_fax     '+47 22 85 54 41'
_publ_contact_author_phone     '+47 22 85 54 60'
_publ_section_title
;
Redetermined structure of \b-<i>DL</i>-methionine at 105 K: an example of the
importance of freely refining the positions of the amino-group H atoms
;
loop_
    _publ_author_name
    _publ_author_address
    'G\"orbitz, Carl Henrik'
;
Department of Chemistry
University of Oslo,
PO Box 1033 Blindern
N-0315 Oslo, Norway
;
_publ_section_synopsis
;
By refining positional coordinates for the three amino H atoms of a previously
published amino acid structure, an improved structural model with shorter and
more linear hydrogen bonds is obtained.
;
