# Supplementary material for: Redetermined structure of β-dl-me­thio­nine at 105 K: an example of the importance of freely refining the positions of the amino-group H atoms
Source: Acta Crystallogr Sect E Struct Rep Online. 2014 Oct 15;70(Pt 11):341–3. doi: 10.1107/S1600536814022223 (PMC4257275; doi:10.1107/S1600536814022223)
Supplement: Supplementary file 2 [file e-70-00341-Isup2.hkl]

#
# h,k,l, Fc-squared, Fo-squared, sigma(Fo-squared), status flag
#
data_I
_shelx_title ' DLMETA05'
_shelx_refln_list_code          4
_shelx_F_calc_maximum      228.74
_exptl_crystal_F_000       640.00
_reflns_d_resolution_high  0.8022

loop_
 _space_group_symop_operation_xyz
 'x, y, z'
 '-x+1/2, y, -z'
 'x+1/2, y+1/2, z+1/2'
 '-x+1, y+1/2, -z+1/2'
 '-x, -y, -z'
 'x-1/2, -y, z'
 '-x+1/2, -y+1/2, -z+1/2'
 'x, -y+1/2, z+1/2'

_cell_length_a     9.8770
_cell_length_b     4.6915
_cell_length_c    32.6030
_cell_angle_alpha  90.000
_cell_angle_beta  106.250
_cell_angle_gamma  90.000

_shelx_F_squared_multiplier     1.000

loop_
 _refln_index_h
 _refln_index_k
 _refln_index_l
 _refln_F_squared_calc
 _refln_F_squared_meas
 _refln_F_squared_sigma
 _refln_observed_status
   2   0   0       2237.10       2671.03        77.92 o
   4   0   0       7744.74       9001.75       260.85 o
   6   0   0        178.74        261.01        10.30 o
   8   0   0          1.38          6.88         3.16 o
  10   0   0        978.70        906.11        19.63 o
   1   1   0      16703.71      15783.41       234.69 o
   3   1   0        312.41        372.37        11.41 o
   5   1   0        359.34        401.33         7.99 o
   7   1   0        475.62        435.55         6.61 o
   9   1   0       1817.90       1668.92        24.31 o
  11   1   0        798.31        740.05        20.47 o
   0   2   0      17401.36      18601.07       390.03 o
   2   2   0       1539.91       1619.81        46.65 o
   4   2   0       5992.57       6065.03        90.19 o
   6   2   0          7.16         25.31         3.96 o
   8   2   0         51.63         47.91         2.77 o
  10   2   0        110.35        101.46         3.49 o
   1   3   0          5.21         40.88         2.84 o
   3   3   0        263.89        247.14         3.93 o
   5   3   0          4.68          5.36         1.47 o
   7   3   0         62.36         72.78         3.15 o
   9   3   0        182.43        165.29         4.96 o
   0   4   0       1563.87       1403.28        56.69 o
   2   4   0        892.56        917.07        12.31 o
   4   4   0          0.48         39.24         4.27 o
   6   4   0        128.18        155.47         3.90 o
   8   4   0          6.61          5.28         3.25 o
   1   5   0        495.90        503.04         7.81 o
   3   5   0        149.55        165.95         7.44 o
   5   5   0        372.30        376.37         8.01 o
 -10   1   1        669.08        658.82         8.81 o
  -8   1   1        637.07        603.78         7.85 o
  -6   1   1          4.21         21.81         3.45 o
  -4   1   1        671.68        744.16        13.39 o
  -2   1   1       5227.97       5380.48        82.29 o
   0   1   1       1459.68       1418.57        30.96 o
   2   1   1       1488.02       1559.97        30.15 o
   4   1   1       4554.10       5004.18        85.40 o
   6   1   1        215.46        234.16         8.76 o
   8   1   1         61.18         76.41         2.85 o
  10   1   1         19.30         27.06         2.34 o
 -11   2   1         80.37         96.85         4.05 o
  -9   2   1       1594.52       1612.88        21.28 o
  -7   2   1        656.65        689.60         9.03 o
  -5   2   1        508.16        590.13         9.67 o
  -3   2   1       1509.59       1545.64        23.44 o
  -1   2   1         77.67         72.06         3.04 o
   1   2   1       2250.38       2274.60        34.15 o
   3   2   1       6102.26       6095.79        90.52 o
   5   2   1         20.86         52.47         3.88 o
   7   2   1       1478.73       1400.41        18.36 o
   9   2   1        205.93        247.27         5.07 o
 -10   3   1        418.20        445.33        12.01 o
  -8   3   1        170.49        203.10         5.10 o
  -6   3   1        481.57        559.65         9.46 o
  -4   3   1        276.63        301.11         4.73 o
  -2   3   1       3265.92       3281.92        49.22 o
   0   3   1       1378.59       1355.59        24.31 o
   2   3   1       1473.69       1471.86        26.36 o
   4   3   1       2368.55       2331.55        23.64 o
   6   3   1          1.31         14.48         3.17 o
   8   3   1        822.47        834.66        13.22 o
  -7   4   1         32.64         77.96         3.93 o
  -5   4   1        710.65        730.99        10.32 o
  -3   4   1        721.66        741.19         9.50 o
  -1   4   1        414.97        433.48         6.61 o
   1   4   1         58.81        114.26         4.43 o
   3   4   1        244.85        267.93         4.85 o
   5   4   1        373.18        380.83         6.25 o
   7   4   1       1337.42       1305.84        30.63 o
  -4   5   1        242.51        276.47         6.73 o
  -2   5   1         84.61        100.08         3.44 o
   0   5   1         19.01         39.24         2.69 o
   2   5   1        419.88        422.98         6.88 o
   4   5   1          2.55         17.83         3.57 o
 -10   0   2       1081.19        983.46        36.49 o
  -8   0   2         76.73        133.95         5.46 o
  -6   0   2      10053.91      10597.16       307.21 o
  -4   0   2       2908.84       3303.61        69.92 o
  -2   0   2       3216.59       3472.30        73.74 o
   2   0   2       1266.57       1640.34        48.11 o
   4   0   2       8221.09       8413.31       243.86 o
   6   0   2       2036.19       2101.22        62.53 o
   8   0   2        116.62        116.14         6.04 o
  10   0   2         78.30         72.57         5.37 o
 -11   1   2          7.95         29.62         6.88 o
  -9   1   2          0.23         11.07         2.13 o
  -7   1   2        184.67        188.70         5.07 o
  -5   1   2          6.45         56.11         5.21 o
  -1   1   2          4.62         29.92         3.12 o
   1   1   2         10.55         66.77         2.90 o
   3   1   2       5192.07       5343.89       112.07 o
   5   1   2       3504.32       3792.45       107.99 o
   7   1   2       1512.47       1500.60        20.37 o
   9   1   2        776.98        767.31         9.85 o
  11   1   2        104.45        113.92         5.82 o
 -10   2   2        102.00        106.00         3.45 o
  -8   2   2        206.29        197.68         4.35 o
  -6   2   2       1350.37       1358.15        16.40 o
  -4   2   2        111.35        159.53         5.14 o
  -2   2   2       2639.00       2628.91        54.65 o
   2   2   2        930.48        992.82        25.39 o
   4   2   2        141.54        177.73         5.52 o
   6   2   2         34.64         36.09         1.97 o
   8   2   2         12.97         23.27         2.26 o
  10   2   2          6.41          4.67         2.43 o
  -9   3   2        465.35        440.55        17.44 o
  -7   3   2         83.78         91.16         3.33 o
  -5   3   2         27.54         39.82         2.22 o
  -3   3   2        286.88        297.64         4.44 o
  -1   3   2        403.07        403.11        13.42 o
   1   3   2        842.13        831.54        27.51 o
   3   3   2        110.06        104.92         4.11 o
   5   3   2          2.93          1.48         1.59 o
   7   3   2          9.43         12.33         2.23 o
   9   3   2        142.91        142.74         4.73 o
  -8   4   2         60.31         72.62         4.04 o
  -6   4   2        165.00        189.51         7.31 o
  -4   4   2        194.60        195.58         3.81 o
  -2   4   2         73.46        114.18         4.30 o
   0   4   2        198.61        212.91         6.64 o
   2   4   2        765.02        805.62        10.99 o
   4   4   2       1627.83       1598.71        20.59 o
   6   4   2        342.18        334.24         5.82 o
   8   4   2         15.98         26.24         4.46 o
  -5   5   2        370.10        380.67         6.63 o
  -3   5   2        726.10        714.97        10.32 o
  -1   5   2         22.75        105.61        10.83 o
   1   5   2        295.74        343.89         7.27 o
   3   5   2         24.34         44.08         2.81 o
   5   5   2        141.05        157.60         4.24 o
 -10   1   3        141.60        144.21         4.04 o
  -8   1   3       1077.36       1019.07        12.32 o
  -6   1   3       4076.54       4326.60        94.90 o
  -4   1   3          1.98         20.56         3.82 o
  -2   1   3       1342.87       1423.33        32.75 o
   0   1   3        925.26        910.99        49.16 o
   2   1   3       2061.76       1960.17        29.37 o
   4   1   3       4906.15       5518.82        94.09 o
   6   1   3         23.62         29.94         2.75 o
   8   1   3        963.62        972.55        11.90 o
  10   1   3        349.53        340.74         7.41 o
 -11   2   3        112.77        117.65         3.75 o
  -9   2   3        887.12        923.68        12.89 o
  -7   2   3        144.23        174.13         3.93 o
  -5   2   3       3498.43       3628.23        54.31 o
  -3   2   3       4024.95       3990.60        59.52 o
  -1   2   3       3421.64       3601.24        97.23 o
   1   2   3       4469.34       4164.71        72.31 o
   3   2   3       2189.50       2220.74        33.37 o
   5   2   3       4157.42       4217.73        84.01 o
   7   2   3        278.69        305.53         5.38 o
   9   2   3        261.96        260.16         5.28 o
 -10   3   3       1391.70       1393.19        31.38 o
  -8   3   3        588.40        565.43         9.36 o
  -6   3   3       2533.71       2314.28        27.47 o
  -4   3   3       1042.24       1017.91        10.75 o
   0   3   3         55.60         52.92         3.82 o
   2   3   3        406.43        452.33         9.08 o
   4   3   3       4322.54       4247.35        49.57 o
   6   3   3         28.54         50.10         3.14 o
   8   3   3       1083.98       1111.38        20.81 o
  -7   4   3        470.47        438.09         9.28 o
  -5   4   3        323.89        307.01         5.75 o
  -3   4   3        167.74        173.71         3.89 o
  -1   4   3        410.70        439.16         6.65 o
   1   4   3       2830.70       2706.94        30.56 o
   3   4   3       2559.42       2481.54        28.86 o
   5   4   3        757.26        780.05        10.89 o
   7   4   3         60.54         95.60        10.07 o
  -6   5   3         60.49         52.15         3.24 o
  -4   5   3        963.14        990.07        13.66 o
  -2   5   3          2.39          8.95         2.30 o
   0   5   3        249.10        253.31         5.62 o
   2   5   3        373.60        385.56         6.46 o
   4   5   3        191.43        203.14         5.00 o
 -10   0   4        268.72        251.74        11.34 o
  -8   0   4       3893.65       3826.04        79.38 o
  -6   0   4       3155.92       3425.33       126.89 o
  -4   0   4        169.90        228.79         5.76 o
  -2   0   4      28370.15      29528.58       621.31 o
   0   0   4         40.70         88.84         2.63 o
   2   0   4        162.32        215.93         5.06 o
   4   0   4       3328.22       3666.98       107.03 o
   6   0   4        535.67        540.61        17.97 o
   8   0   4       7980.16       7544.52       105.03 o
  10   0   4        207.74        225.84        11.40 o
 -11   1   4          6.15          6.72         2.49 o
  -9   1   4          6.02         25.42         3.04 o
  -7   1   4         17.03         40.29         2.40 o
  -5   1   4       4701.00       4922.02        84.07 o
  -3   1   4       9602.84      10579.94       156.84 o
  -1   1   4      52321.30      51270.41      1864.99 o
   1   1   4      16080.88      15316.24       264.44 o
   3   1   4      12090.09      13034.74       221.13 o
   5   1   4       1389.96       1435.53        25.18 o
   7   1   4        503.75        431.56         8.84 o
   9   1   4        498.22        460.03         7.37 o
  11   1   4        377.90        367.17         8.74 o
 -10   2   4          0.77         12.09         2.37 o
  -8   2   4        475.86        442.33         6.94 o
  -6   2   4         61.76         66.90         2.92 o
  -4   2   4          1.05          2.98         1.67 o
  -2   2   4        343.82        379.02         7.21 o
   0   2   4        670.21        744.54        13.67 o
   2   2   4        675.08        695.83        13.29 o
   4   2   4         19.10         21.67         1.60 o
   6   2   4        471.71        471.78        11.78 o
   8   2   4        476.97        414.13         6.79 o
  10   2   4          9.52         14.99         2.59 o
  -9   3   4         31.52         49.77         3.21 o
  -7   3   4        373.81        383.95         5.87 o
  -5   3   4        359.82        359.63         4.55 o
  -3   3   4         58.97         75.52         2.18 o
  -1   3   4       1158.23       1348.35        28.82 o
   1   3   4        176.95        210.71         7.61 o
   3   3   4        539.18        505.10         8.84 o
   5   3   4        187.88        188.62         3.53 o
   7   3   4         54.93         92.53         3.82 o
   9   3   4          0.08          3.48         2.82 o
  -8   4   4        219.20        214.95         5.91 o
  -6   4   4        930.44        874.85        14.95 o
  -4   4   4          5.82         24.19         2.48 o
  -2   4   4        924.87        825.16        11.23 o
   0   4   4         90.63        120.71         2.97 o
   2   4   4         63.77         75.35         3.79 o
   4   4   4          6.19         12.99         3.76 o
   6   4   4        631.69        639.39        10.98 o
   8   4   4        462.57        458.90        18.80 o
  -5   5   4        174.13        221.68         6.69 o
  -3   5   4          0.29         23.00         2.75 o
  -1   5   4       2185.70       2111.21        26.95 o
   1   5   4        897.36        908.07        12.56 o
   3   5   4          0.84         15.47         2.70 o
   5   5   4        207.13        240.52         6.46 o
 -10   1   5         91.27         93.68         3.51 o
  -8   1   5          1.56         13.40         2.09 o
  -6   1   5       1052.45       1206.37        31.43 o
  -4   1   5       3611.64       3969.76        59.11 o
  -2   1   5      13059.24      12870.43       241.68 o
   0   1   5       1525.76       1500.86        31.41 o
   2   1   5        439.50        443.65         7.03 o
   4   1   5        235.47        274.84         5.72 o
   6   1   5        913.50        944.39        19.03 o
   8   1   5        369.91        338.96         5.83 o
  10   1   5         44.79         45.33         3.23 o
 -11   2   5        279.52        338.99        10.31 o
  -9   2   5        268.11        296.16         5.50 o
  -7   2   5         37.25         88.79         7.49 o
  -5   2   5        870.21        889.55        14.68 o
  -3   2   5         50.48         69.36         4.01 o
  -1   2   5      11248.07      11017.51       244.09 o
   1   2   5        452.43        425.29         8.21 o
   3   2   5       2722.63       2797.79        44.04 o
   5   2   5         12.78         14.62         2.28 o
   7   2   5        276.36        313.84         5.52 o
   9   2   5        359.47        342.83         7.44 o
 -10   3   5        746.51        785.41        13.30 o
  -8   3   5        154.51        192.08         5.39 o
  -6   3   5         72.92        120.13         4.47 o
  -4   3   5        559.16        609.31         6.83 o
  -2   3   5       3378.91       3332.26        74.56 o
   0   3   5         20.72         28.90         2.38 o
   2   3   5       2165.37       2062.77        36.52 o
   4   3   5         37.82         44.67         4.82 o
   6   3   5        750.65        676.04         9.81 o
   8   3   5        516.43        484.98        11.41 o
  -7   4   5        135.53        225.38        18.55 o
  -5   4   5        244.59        266.45         5.01 o
  -3   4   5        315.45        285.96         4.65 o
  -1   4   5       1518.66       1515.02        19.47 o
   1   4   5        328.52        373.27        12.89 o
   3   4   5       2408.64       2408.93        26.09 o
   5   4   5          0.10          9.35         2.25 o
   7   4   5         14.98         33.25         4.06 o
  -6   5   5         10.06         16.37         2.66 o
  -4   5   5        503.06        508.36        13.14 o
  -2   5   5         82.87        128.52         5.62 o
   0   5   5        379.10        408.61         6.68 o
   2   5   5        212.30        241.65         4.88 o
   4   5   5         37.30         58.13         3.55 o
 -12   0   6        147.61        170.98         7.29 o
 -10   0   6        176.74        175.38         8.85 o
  -8   0   6        187.89        255.45        16.91 o
  -6   0   6        596.90        713.97        16.14 o
  -4   0   6       1875.63       1725.22        36.78 o
  -2   0   6       3483.06       3704.38       102.61 o
   0   0   6        475.88        452.68        29.01 o
   2   0   6       5241.09       5414.43       114.01 o
   4   0   6       1928.58       2016.38        59.51 o
   6   0   6       2249.55       2290.17        68.06 o
   8   0   6        171.59        188.78         5.71 o
  10   0   6       1827.52       1576.56        49.21 o
 -11   1   6        157.64        159.32         4.35 o
  -9   1   6       1086.30       1018.10        12.42 o
  -7   1   6         61.41        150.04         3.83 o
  -5   1   6       6464.19       6910.62       102.72 o
  -3   1   6       5974.17       6280.84        93.19 o
  -1   1   6       8436.35       8030.20       206.38 o
   1   1   6          0.80         11.30         2.30 o
   3   1   6          2.18         -2.02         2.24 o
   5   1   6       1196.62       1249.01        24.09 o
   7   1   6         56.09         47.07         3.05 o
   9   1   6         40.69         51.67         3.43 o
 -10   2   6          4.10          3.73         2.28 o
  -8   2   6         24.76         30.96         2.14 o
  -6   2   6        751.35        764.55         9.66 o
  -4   2   6         41.93         54.65         2.33 o
  -2   2   6        133.09        167.71         6.41 o
   0   2   6        726.46        814.75        58.01 o
   2   2   6        103.47        123.72         3.63 o
   4   2   6         94.34        112.46         3.72 o
   6   2   6       1726.68       1719.29        20.59 o
   8   2   6         10.90         20.50         2.30 o
  10   2   6         55.58         54.85         3.84 o
  -9   3   6          1.94          4.57         2.33 o
  -7   3   6         19.03         41.50         2.24 o
  -5   3   6        721.82        707.79         7.85 o
  -3   3   6        100.64        117.25         2.63 o
  -1   3   6        939.84        944.05        17.40 o
   1   3   6        901.70        809.44        24.46 o
   3   3   6        216.14        226.69         6.43 o
   5   3   6         24.07         30.58         1.97 o
   7   3   6         33.74         43.95         3.02 o
   9   3   6        140.39        119.40         4.66 o
  -8   4   6         57.87         66.17         4.04 o
  -6   4   6        130.11        151.10         4.71 o
  -4   4   6       1136.53       1139.39        13.98 o
  -2   4   6        437.62        455.89         6.90 o
   0   4   6        390.17        389.39         5.56 o
   2   4   6        414.46        441.36         6.11 o
   4   4   6          1.11          2.38         1.90 o
   6   4   6         11.15         27.45         2.66 o
  -5   5   6        554.43        551.17        12.10 o
  -3   5   6         38.01         60.83         4.72 o
  -1   5   6        261.23        332.25         7.90 o
   1   5   6          2.19         35.11         9.74 o
   3   5   6        651.15        653.58        10.52 o
   5   5   6        595.66        577.97        10.27 o
 -10   1   7        184.06        183.51         4.34 o
  -8   1   7        757.45        751.17        10.41 o
  -6   1   7         61.74         63.67         3.09 o
  -4   1   7         67.48         73.92         2.65 o
  -2   1   7        320.90        284.25         8.54 o
   0   1   7       5680.36       5384.66       153.97 o
   2   1   7      23943.87      23342.18       345.76 o
   4   1   7        231.50        216.12         4.83 o
   6   1   7         46.27         39.52         2.64 o
   8   1   7        250.31        239.40         5.46 o
  10   1   7         46.23         47.28         3.71 o
 -11   2   7       1410.00       1352.00        18.85 o
  -9   2   7        272.91        286.51         5.37 o
  -7   2   7       2563.54       2434.77        28.70 o
  -5   2   7         20.45         26.75         2.34 o
  -3   2   7        139.12        115.37         2.82 o
  -1   2   7        295.26        267.44        11.82 o
   1   2   7         14.80         39.65         2.33 o
   3   2   7       8815.91       8963.73       148.45 o
   5   2   7       1008.14        980.43        15.07 o
   7   2   7        714.93        782.83        11.02 o
   9   2   7        423.66        431.64         7.27 o
 -10   3   7        126.83        170.10         4.66 o
  -8   3   7        894.11        880.02        12.07 o
  -6   3   7        359.68        381.09         5.69 o
  -4   3   7       1057.70       1002.01        11.34 o
  -2   3   7       3896.78       3736.07        65.22 o
   0   3   7        836.26        813.38        15.22 o
   2   3   7      12602.29      12011.85       255.87 o
   4   3   7        513.71        498.66         7.52 o
   6   3   7       1106.05       1175.30        15.97 o
   8   3   7        290.85        276.86         6.17 o
  -7   4   7       2004.17       1829.86        43.78 o
  -5   4   7          1.19         13.27         1.99 o
  -3   4   7          0.14         18.47         2.04 o
  -1   4   7         64.04         71.96         5.50 o
   1   4   7        647.03        616.14         7.70 o
   3   4   7       1567.43       1502.10        17.15 o
   5   4   7         22.44         32.83         2.71 o
   7   4   7        521.92        551.25        12.54 o
  -6   5   7         17.98         27.39         2.99 o
  -4   5   7         25.04         48.47         3.86 o
  -2   5   7       1507.88       1497.74        19.65 o
   0   5   7        398.61        428.34         6.94 o
   2   5   7        930.58        896.70        12.44 o
   4   5   7        777.72        766.79        14.32 o
 -12   0   8         19.72         28.49         4.55 o
 -10   0   8        290.15        285.17        13.48 o
  -8   0   8       2777.66       2792.63        54.69 o
  -6   0   8        154.03        201.85        10.16 o
  -4   0   8        441.38        577.11        12.96 o
  -2   0   8      14749.47      15130.02       344.66 o
   0   0   8      44090.97      40427.14      1371.22 o
   2   0   8       1309.66       1365.60        29.11 o
   4   0   8       8636.24       8701.06       252.20 o
   6   0   8       5384.93       4990.41       145.83 o
   8   0   8         46.47         54.12         4.20 o
  10   0   8        357.63        324.48        14.14 o
 -11   1   8        414.60        440.53         9.37 o
  -9   1   8        907.61        878.91        12.11 o
  -7   1   8       6417.29       6320.53        81.34 o
  -5   1   8         66.88        115.86         5.79 o
  -3   1   8        231.46        271.77         5.76 o
  -1   1   8         13.85          7.14         1.01 o
   1   1   8        155.68        164.28         4.09 o
   3   1   8       1411.22       1407.70        21.33 o
   5   1   8       1105.16       1084.45        19.35 o
   7   1   8       1560.52       1467.41        19.26 o
   9   1   8        606.31        578.51        15.06 o
 -10   2   8         10.25         10.80         2.30 o
  -8   2   8         94.28        118.20         3.23 o
  -6   2   8        377.94        381.74         6.15 o
  -4   2   8       1224.44       1286.62        19.76 o
  -2   2   8         12.79         12.89         1.55 o
   0   2   8       3439.37       3504.97        76.01 o
   2   2   8         74.37         95.72         7.17 o
   4   2   8       1455.74       1457.09        23.37 o
   6   2   8         44.03         20.44         2.06 o
   8   2   8        233.91        234.97         4.94 o
  -9   3   8         10.08         21.58         2.45 o
  -7   3   8        182.61        186.68         3.85 o
  -5   3   8       1197.70       1206.99        13.55 o
  -3   3   8         79.16        104.32         2.56 o
  -1   3   8         10.67         26.57         5.26 o
   1   3   8       1036.25        993.98        38.02 o
   3   3   8        477.34        464.92         6.49 o
   5   3   8         18.04         19.74         2.19 o
   7   3   8          0.10          2.84         2.59 o
  -8   4   8        162.85        151.26         6.47 o
  -6   4   8         20.25         38.08         4.40 o
  -4   4   8         13.74         31.33         2.64 o
  -2   4   8        640.55        578.57         7.67 o
   0   4   8        782.58        782.14         9.06 o
   2   4   8        424.08        428.34         6.02 o
   4   4   8         28.68         37.67         3.01 o
   6   4   8        727.31        781.20        17.69 o
  -5   5   8         69.20        101.93         4.72 o
  -3   5   8        903.15        829.94        11.74 o
  -1   5   8        413.00        426.12         6.93 o
   1   5   8         51.03         51.61         2.69 o
   3   5   8         48.00         74.71        11.26 o
 -12   1   9         66.16         80.67         9.21 o
 -10   1   9        228.98        236.78         4.84 o
  -8   1   9        161.28        185.60         3.91 o
  -6   1   9         91.81         85.50         2.99 o
  -4   1   9       3744.23       3953.38        58.95 o
  -2   1   9        106.38        108.33         2.39 o
   0   1   9         24.20         18.86         1.34 o
   2   1   9       5161.37       5267.96        78.31 o
   4   1   9       1769.33       1771.41        30.78 o
   6   1   9        587.77        596.50         9.82 o
   8   1   9         81.49         87.10         3.93 o
  10   1   9         15.55         16.66         2.95 o
 -11   2   9        189.37        244.73         8.37 o
  -9   2   9        771.68        756.47        10.81 o
  -7   2   9        129.63        162.11         4.64 o
  -5   2   9         71.91         95.51         3.08 o
  -3   2   9       2269.54       2136.48        32.21 o
  -1   2   9        909.99        824.99        15.06 o
   1   2   9       2146.28       2022.98        39.10 o
   3   2   9        521.96        437.64         7.38 o
   5   2   9         30.01         34.41         2.15 o
   7   2   9       1581.83       1474.87        19.45 o
   9   2   9        423.61        420.85        11.48 o
 -10   3   9        220.03        259.66         5.55 o
  -8   3   9        395.48        409.75         7.60 o
  -6   3   9          1.27          3.45         4.44 o
  -4   3   9       2723.56       2637.26        28.41 o
  -2   3   9       1134.15       1229.94        16.23 o
   0   3   9       2813.81       2694.43        53.94 o
   2   3   9       1657.60       1709.41        29.37 o
   4   3   9        173.21        167.10         3.48 o
   6   3   9         32.46         44.32         2.86 o
   8   3   9          0.09          6.02         2.86 o
  -7   4   9        522.95        519.22         9.26 o
  -5   4   9          2.30          9.72         1.99 o
  -3   4   9        630.31        675.09         8.21 o
  -1   4   9        255.06        254.73         4.27 o
   1   4   9        420.70        473.99         6.08 o
   3   4   9          9.39         14.04         2.87 o
   5   4   9         95.55        108.54         5.43 o
   7   4   9        190.87        158.52         6.00 o
  -6   5   9        142.93        139.35         5.08 o
  -4   5   9        308.99        305.63         5.74 o
  -2   5   9        252.09        302.37         6.07 o
   0   5   9        261.76        269.72         5.23 o
   2   5   9        319.25        347.05         9.61 o
   4   5   9        647.12        680.31        13.06 o
 -12   0  10          5.25         31.67         4.74 o
 -10   0  10         85.50         94.76         8.66 o
  -8   0  10        347.05        426.15        17.23 o
  -6   0  10      11176.18      12158.77       381.20 o
  -4   0  10      11482.11      12777.61       267.87 o
  -2   0  10      14039.81      13126.86       349.71 o
   0   0  10       1397.49       1381.60        52.03 o
   2   0  10        275.54        288.33         6.88 o
   4   0  10       2230.94       2166.10        63.95 o
   6   0  10       3108.84       3033.29        50.23 o
   8   0  10        190.20        198.32         5.96 o
  10   0  10        476.41        485.04        15.81 o
 -11   1  10          0.01         23.20         3.43 o
  -9   1  10        289.73        301.90         7.02 o
  -7   1  10        805.42        862.79        12.05 o
  -5   1  10        438.64        510.02         8.43 o
  -3   1  10       7610.41       7686.84       113.90 o
  -1   1  10       2500.37       2738.75        81.07 o
   1   1  10       1027.23       1158.20        17.60 o
   3   1  10       2340.16       2319.73        34.83 o
   5   1  10        341.40        330.11         5.45 o
   7   1  10       2355.09       2293.28        29.48 o
   9   1  10        302.12        281.69         9.33 o
 -10   2  10         75.27         71.57         3.45 o
  -8   2  10       1076.41       1066.52        13.30 o
  -6   2  10        657.06        666.87         8.00 o
  -4   2  10         98.32        137.31         3.32 o
  -2   2  10       4412.46       4347.29        75.47 o
   0   2  10         14.64         24.79         2.56 o
   2   2  10         53.11         67.34         3.59 o
   4   2  10          9.68         14.62         1.73 o
   6   2  10        591.18        523.73         7.06 o
   8   2  10          0.51         -0.01         2.95 o
  -9   3  10        211.51        192.74         5.14 o
  -7   3  10         63.81         65.23         3.08 o
  -5   3  10       1263.74       1246.52        13.97 o
  -3   3  10        854.21        804.50         9.91 o
  -1   3  10        137.85        154.51         3.80 o
   1   3  10          0.65          6.76         1.94 o
   3   3  10        488.86        441.31         5.70 o
   5   3  10        333.38        313.98         5.80 o
   7   3  10          3.36          2.05         2.59 o
  -8   4  10         67.96         76.62         4.13 o
  -6   4  10        349.92        349.07         6.00 o
  -4   4  10        244.13        222.04         3.84 o
  -2   4  10          6.11         17.55         2.23 o
   0   4  10        221.85        215.47         3.94 o
   2   4  10        280.17        281.30         4.30 o
   4   4  10       1371.18       1340.10        18.55 o
   6   4  10        176.35        187.23         7.55 o
  -5   5  10         45.45         61.91         3.36 o
  -3   5  10        546.88        589.11        12.02 o
  -1   5  10          1.91          8.13         2.56 o
   1   5  10        334.44        324.21         6.29 o
   3   5  10        287.22        299.13         7.38 o
 -12   1  11         68.70         71.61         4.98 o
 -10   1  11        131.39        122.43         4.24 o
  -8   1  11        406.48        396.25         6.50 o
  -6   1  11        957.64       1035.09        16.22 o
  -4   1  11        120.64        118.13         3.90 o
  -2   1  11       1203.10       1248.18        19.60 o
   0   1  11       2318.17       2357.32        41.16 o
   2   1  11        506.49        505.12         8.11 o
   4   1  11          9.19         14.00         1.82 o
   6   1  11        521.51        551.32         8.13 o
   8   1  11        920.02        908.90        12.76 o
  10   1  11        720.40        692.14        12.06 o
 -11   2  11         16.68         39.04         5.20 o
  -9   2  11         48.14         91.66         3.37 o
  -7   2  11         41.05         59.50         2.47 o
  -5   2  11       2049.25       2067.77        31.37 o
  -3   2  11       9761.93       9345.15       161.33 o
  -1   2  11        560.96        612.07        11.55 o
   1   2  11      12197.49      11431.77       197.36 o
   3   2  11       1127.73       1087.27        16.86 o
   5   2  11       1303.06       1342.61        16.31 o
   7   2  11         90.93        105.36         4.75 o
   9   2  11          8.70         12.35         3.29 o
 -10   3  11        609.42        622.87        11.04 o
  -8   3  11        299.01        304.61         5.70 o
  -6   3  11       1888.99       1695.31        20.60 o
  -4   3  11        248.34        282.95         4.43 o
  -2   3  11        611.21        533.51         7.74 o
   0   3  11        486.28        479.53         7.06 o
   2   3  11       1605.51       1518.60        22.92 o
   4   3  11       1248.75       1227.56        16.96 o
   6   3  11        124.88        139.52         4.38 o
   8   3  11        472.22        465.89        19.33 o
  -7   4  11        388.92        388.39        13.60 o
  -5   4  11         50.20         74.05         4.54 o
  -3   4  11       1170.01       1172.99        13.35 o
  -1   4  11         59.35         67.43         2.64 o
   1   4  11       5522.55       5357.00        55.75 o
   3   4  11        509.48        490.38         6.95 o
   5   4  11        872.35        909.85        17.93 o
  -4   5  11          8.93         30.48         6.57 o
  -2   5  11          4.22          8.75         3.74 o
   0   5  11         43.24         49.25         2.98 o
   2   5  11        153.22        148.20         4.82 o
 -12   0  12        516.49        512.04        15.51 o
 -10   0  12        343.85        316.02         9.94 o
  -8   0  12       6328.63       6211.83       125.77 o
  -6   0  12          7.83         40.01         3.74 o
  -4   0  12      10214.75      11489.83       240.93 o
  -2   0  12       1224.89       1135.25        24.47 o
   0   0  12      26889.98      25826.14       540.21 o
   2   0  12         62.81         54.43         2.84 o
   4   0  12       1793.07       1783.49        53.05 o
   6   0  12       2071.79       2071.63        34.91 o
   8   0  12       1097.84       1080.84        24.36 o
  10   0  12          4.09         19.05         4.15 o
 -11   1  12        145.03        138.15         4.06 o
  -9   1  12       1143.42       1102.70        14.83 o
  -7   1  12         20.91         30.69         2.48 o
  -5   1  12        297.81        358.93         6.33 o
  -3   1  12         23.68        100.20         6.48 o
  -1   1  12       1567.82       1582.65        23.88 o
   1   1  12      21375.61      21146.22       312.98 o
   3   1  12       1045.68       1021.67        15.77 o
   5   1  12       4930.88       4706.80        59.05 o
   7   1  12        311.41        328.84         5.80 o
   9   1  12        329.75        326.15        12.38 o
 -10   2  12         29.40         42.87         2.67 o
  -8   2  12       2530.81       2330.22        27.64 o
  -6   2  12          1.80          6.22         1.87 o
  -4   2  12         36.46         51.80         2.45 o
  -2   2  12        923.10       1010.73        18.39 o
   0   2  12        656.08        688.85        16.04 o
   2   2  12        512.81        505.75        17.16 o
   4   2  12        815.24        778.67        12.39 o
   6   2  12        119.09        108.31         3.90 o
   8   2  12         64.03         61.67         4.61 o
  -9   3  12         16.45         17.05         2.57 o
  -7   3  12          7.63         11.28         2.16 o
  -5   3  12         23.78         32.54         3.61 o
  -3   3  12        203.16        187.10         3.21 o
  -1   3  12        680.67        635.17         9.71 o
   1   3  12         45.00         49.83         3.49 o
   3   3  12       1064.41       1021.64        12.45 o
   5   3  12        248.46        198.60         4.39 o
   7   3  12         95.60        105.78         5.11 o
  -8   4  12        123.48        130.89         4.65 o
  -6   4  12        493.71        477.76         6.90 o
  -4   4  12         69.41         77.27         2.64 o
  -2   4  12       1373.84       1326.88        15.95 o
   0   4  12        488.08        460.94         6.50 o
   2   4  12          7.98         11.44         2.10 o
   4   4  12         38.34         39.60         2.86 o
   6   4  12        230.57        260.93         7.21 o
  -5   5  12        107.04        120.68         3.67 o
  -3   5  12         11.68         21.47         2.80 o
  -1   5  12        141.40        147.82         3.96 o
   1   5  12        522.45        550.58         9.66 o
   3   5  12          3.53          9.94         3.62 o
 -12   1  13         90.44         89.06         5.21 o
 -10   1  13          4.67         10.90         2.29 o
  -8   1  13          9.29         19.21         2.09 o
  -6   1  13         63.62         85.19         3.07 o
  -4   1  13        313.81        333.49         5.87 o
  -2   1  13       1268.31       1179.68        18.01 o
   0   1  13        134.06        174.04         5.10 o
   2   1  13        944.63        878.40        13.62 o
   4   1  13        857.10        827.45        11.51 o
   6   1  13          2.53          9.55         2.03 o
   8   1  13        198.89        190.85         4.64 o
 -11   2  13        318.30        335.56         6.29 o
  -9   2  13       1132.87       1109.15        15.11 o
  -7   2  13        796.85        776.33         9.96 o
  -5   2  13        357.55        368.89         6.19 o
  -3   2  13         45.99         69.63         3.86 o
  -1   2  13       6470.01       6377.90       115.23 o
   1   2  13       1137.39       1047.21        29.00 o
   3   2  13         55.06         62.87         2.65 o
   5   2  13        159.99        156.65         3.83 o
   7   2  13        196.18        200.83         6.04 o
   9   2  13        125.10        136.29         5.82 o
 -10   3  13         55.43         89.72         4.44 o
  -8   3  13          3.78         16.62         2.40 o
  -6   3  13          9.09         24.03         2.88 o
  -4   3  13        104.52        137.39         4.03 o
  -2   3  13       1496.70       1509.87        19.75 o
   0   3  13         28.52         60.93         2.60 o
   2   3  13        406.80        375.30         5.12 o
   4   3  13        334.07        328.78         5.17 o
   6   3  13        169.96        154.07         4.68 o
   8   3  13       1172.43       1112.35        42.86 o
  -7   4  13         39.20         49.02         3.21 o
  -5   4  13        938.47        924.46        10.92 o
  -3   4  13       1228.12       1136.00        13.03 o
  -1   4  13        250.85        271.32         4.54 o
   1   4  13        171.80        202.27         6.40 o
   3   4  13        235.12        235.74         4.46 o
   5   4  13          8.01         15.87         2.85 o
  -4   5  13        388.66        368.48         7.24 o
  -2   5  13         53.25         49.04         2.92 o
   0   5  13          2.33          5.87         2.43 o
   2   5  13         81.87         78.06         4.61 o
 -12   0  14         84.63        133.32         6.56 o
 -10   0  14         53.36         61.41         4.84 o
  -8   0  14        713.26        706.38        12.99 o
  -6   0  14       5339.10       5612.21       208.87 o
  -4   0  14        318.44        335.45         8.34 o
  -2   0  14       2953.93       2700.61       107.91 o
   2   0  14       6615.73       6152.32       129.21 o
   4   0  14       7546.49       7786.61       226.06 o
   6   0  14       1374.61       1357.18        23.55 o
   8   0  14         42.55         50.79         3.98 o
 -11   1  14         53.55         68.68         3.42 o
  -9   1  14       1858.90       1770.32        22.99 o
  -7   1  14          0.10          4.04         1.82 o
  -5   1  14       6577.89       7188.19       106.85 o
  -3   1  14       1139.74       1183.09        18.15 o
  -1   1  14       2249.61       1996.59        30.05 o
   1   1  14         93.17        103.17         2.78 o
   3   1  14        114.17        106.27         2.92 o
   5   1  14       4660.09       4485.84        56.40 o
   7   1  14        358.27        334.53         5.96 o
   9   1  14        354.16        366.15        10.91 o
 -10   2  14        103.18         88.52         3.60 o
  -8   2  14         31.85         56.00         4.79 o
  -6   2  14        639.21        622.54         7.61 o
  -4   2  14        141.67        196.70         4.82 o
  -2   2  14       1840.70       1748.86        38.24 o
   0   2  14       1443.17       1495.71        26.74 o
   2   2  14         17.33         11.41         2.01 o
   4   2  14        626.16        603.99         8.78 o
   6   2  14        905.47        875.54        13.59 o
   8   2  14         98.39        107.99         5.26 o
  -9   3  14          0.32          0.72         2.37 o
  -7   3  14         11.58         13.01         2.21 o
  -5   3  14        280.97        305.00         4.46 o
  -3   3  14         79.72         78.23         2.35 o
  -1   3  14          0.04          1.27         1.67 o
   1   3  14          4.08          5.17         2.17 o
   3   3  14       1310.05       1269.34        15.24 o
   5   3  14        239.95        273.86         4.75 o
   7   3  14          8.36         10.12         3.32 o
  -8   4  14        251.14        250.70         6.50 o
  -6   4  14         11.22         28.82         2.85 o
  -4   4  14        460.03        458.64         6.17 o
  -2   4  14        151.19        152.90         4.56 o
   0   4  14        175.56        192.19         4.33 o
   2   4  14        724.14        754.86         9.83 o
   4   4  14         65.09         75.61         3.66 o
   6   4  14          0.39          0.55         3.17 o
  -5   5  14        443.48        436.96        11.91 o
  -3   5  14          1.54         -0.70         2.37 o
  -1   5  14        189.13        195.30         4.49 o
   1   5  14        130.34        138.11         6.05 o
   3   5  14        215.74        227.21         6.62 o
 -12   1  15         27.43         34.74         6.57 o
 -10   1  15         53.04         56.50         3.15 o
  -8   1  15        286.94        296.73         5.41 o
  -6   1  15        329.14        328.80         6.18 o
  -4   1  15       1565.05       1519.02        23.21 o
  -2   1  15        106.76        104.00         2.68 o
   0   1  15       4740.37       4494.46        66.94 o
   2   1  15       2357.69       2272.30        34.17 o
   4   1  15         10.26          9.65         2.39 o
   6   1  15        810.88        785.24        11.10 o
   8   1  15        285.98        297.58         5.83 o
 -11   2  15        162.05        172.65         5.24 o
  -9   2  15         86.62         95.07         4.59 o
  -7   2  15       2140.73       2099.23        25.63 o
  -5   2  15       6387.56       6006.95        69.74 o
  -3   2  15         23.53         33.48         2.85 o
  -1   2  15         40.22         31.81         2.62 o
   1   2  15       1364.33       1303.31        23.49 o
   3   2  15       1330.86       1294.77        17.13 o
   5   2  15       1003.65        980.82        14.86 o
   7   2  15        151.33        160.80         4.79 o
 -10   3  15         36.00         45.96         4.48 o
  -8   3  15        241.78        238.52         5.02 o
  -6   3  15        247.01        233.72         4.29 o
  -4   3  15       3860.69       3718.62        39.79 o
  -2   3  15        896.31        836.93        10.64 o
   0   3  15       3429.15       3241.49        41.29 o
   2   3  15       3763.26       3578.80        41.36 o
   4   3  15         53.18         50.89         2.72 o
   6   3  15       1017.43       1094.18        29.06 o
  -7   4  15        143.81        141.43         4.17 o
  -5   4  15        778.37        771.02        11.62 o
  -3   4  15       1199.07       1179.02        13.48 o
  -1   4  15        800.67        766.27         9.79 o
   1   4  15          6.52          6.86         2.10 o
   3   4  15         28.81         33.34         2.49 o
   5   4  15         68.25         74.18         3.82 o
  -4   5  15        644.39        651.06        10.38 o
  -2   5  15        341.46        313.10         5.77 o
   0   5  15         45.72         56.15         3.71 o
   2   5  15        131.62        121.88         4.43 o
 -12   0  16        168.50        157.76         6.91 o
 -10   0  16        368.70        348.76         9.47 o
  -8   0  16        416.22        441.88         8.44 o
  -6   0  16        130.24        189.30         9.75 o
  -4   0  16        114.54        117.41         9.46 o
  -2   0  16       4612.24       4319.51        91.02 o
   0   0  16       8987.25       9133.92       191.39 o
   2   0  16        173.15        235.40         6.39 o
   4   0  16      15895.46      15585.64       252.67 o
   6   0  16        523.38        517.99        10.50 o
   8   0  16          0.01          1.51         3.21 o
 -11   1  16        243.71        249.95         5.19 o
  -9   1  16       2075.46       1898.75        24.58 o
  -7   1  16       2669.90       2582.49        31.22 o
  -5   1  16        822.47        967.41        15.26 o
  -3   1  16        103.77        149.29         3.41 o
  -1   1  16       3405.56       3231.27        48.33 o
   1   1  16        215.91        203.55         4.08 o
   3   1  16       2889.73       2781.97        30.35 o
   5   1  16        196.98        201.78         4.27 o
   7   1  16        219.97        232.83         4.97 o
   9   1  16        328.85        301.89         6.16 o
 -10   2  16         24.38         25.72         3.06 o
  -8   2  16         60.16         68.91         2.87 o
  -6   2  16         37.34         37.16         2.00 o
  -4   2  16         19.69         34.45         3.05 o
  -2   2  16        227.79        208.89         5.22 o
   0   2  16       3594.41       3544.59        61.97 o
   2   2  16        729.81        710.90        12.11 o
   4   2  16       1822.85       1638.07        21.53 o
   6   2  16        234.03        242.00         5.62 o
   8   2  16        168.97        175.77        10.79 o
  -9   3  16         20.50         26.56         2.72 o
  -7   3  16        333.26        313.89         5.72 o
  -5   3  16       1275.55       1195.02        13.55 o
  -3   3  16        107.79        103.22         2.88 o
  -1   3  16         79.02         61.47         2.71 o
   1   3  16         24.43         26.81         2.05 o
   3   3  16         30.98         27.09         2.21 o
   5   3  16          2.46          2.40         2.64 o
   7   3  16        229.17        214.27         6.67 o
  -8   4  16         95.13         94.91         3.95 o
  -6   4  16          5.19          9.65         2.15 o
  -4   4  16         93.72         95.20         3.07 o
  -2   4  16         17.67         13.82         2.04 o
   0   4  16        264.56        258.64         5.08 o
   2   4  16        108.35        115.40         3.66 o
   4   4  16        102.02        126.47         4.22 o
  -5   5  16         14.38         27.82         3.43 o
  -3   5  16        190.34        180.57         4.40 o
  -1   5  16       1024.36       1019.50        16.00 o
   1   5  16          5.85          5.81         3.10 o
 -10   1  17         62.81         68.95         3.27 o
  -8   1  17         15.22         14.56         2.11 o
  -6   1  17        547.56        534.76         7.31 o
  -4   1  17       2549.80       2438.14        36.80 o
  -2   1  17        358.06        335.12         6.32 o
   0   1  17        353.54        298.82         6.23 o
   2   1  17          0.93          3.69         1.58 o
   4   1  17        275.88        265.92         4.41 o
   6   1  17        227.65        239.48         4.89 o
   8   1  17          2.19          7.69         2.55 o
 -11   2  17         61.64         75.17         4.23 o
  -9   2  17         51.86         58.58         2.99 o
  -7   2  17         11.09         19.40         1.96 o
  -5   2  17         88.82        119.80         4.14 o
  -3   2  17       1247.55       1247.07        22.69 o
  -1   2  17       3591.64       3496.21        61.13 o
   1   2  17        158.07        181.39         4.16 o
   3   2  17        255.08        236.01         4.57 o
   5   2  17         65.03         68.18         3.60 o
   7   2  17       1376.76       1355.15        22.87 o
 -10   3  17        327.83        345.51         7.19 o
  -8   3  17        394.49        364.29         6.44 o
  -6   3  17          7.07         32.82         7.57 o
  -4   3  17       1614.71       1528.27        16.98 o
  -2   3  17          3.50          2.63         1.69 o
   0   3  17       1805.55       1715.66        20.68 o
   2   3  17          3.50         11.24         2.25 o
   4   3  17        235.75        240.32         5.10 o
   6   3  17        310.06        308.01         7.84 o
  -7   4  17         65.57         77.31         5.65 o
  -5   4  17        186.01        195.62         4.30 o
  -3   4  17        334.41        304.60         5.04 o
  -1   4  17         72.24         83.73         3.54 o
   1   4  17         97.35         94.69         3.25 o
   3   4  17        513.89        515.07         7.42 o
   5   4  17        201.58        212.20         8.02 o
  -4   5  17         27.42         40.21         3.26 o
  -2   5  17          7.53          8.35         2.56 o
   0   5  17        181.39        175.50         5.07 o
 -12   0  18         45.86         54.69         5.58 o
 -10   0  18       1109.57       1035.97        22.09 o
  -8   0  18        363.54        332.00         6.47 o
  -6   0  18       2078.53       2344.00        38.93 o
  -4   0  18       2196.45       2312.46        49.48 o
  -2   0  18       3830.00       3606.59        76.34 o
   0   0  18       3495.44       3248.74        99.85 o
   2   0  18        259.95        322.86         8.29 o
   4   0  18       1891.05       1821.32        36.56 o
   6   0  18        922.49        901.45        16.60 o
   8   0  18        595.67        610.55        12.60 o
 -11   1  18        180.33        177.72         4.91 o
  -9   1  18          6.33         22.18         2.46 o
  -7   1  18        107.73        114.27         3.11 o
  -5   1  18        151.59        123.34         3.87 o
  -3   1  18       4632.55       4566.54        68.18 o
  -1   1  18       6678.78       6545.26        97.31 o
   1   1  18         84.72         64.72         2.64 o
   3   1  18       4594.04       4522.06        52.49 o
   5   1  18          0.57          9.69         2.14 o
   7   1  18        913.82        910.55        12.93 o
 -10   2  18        250.92        243.63         5.92 o
  -8   2  18        254.36        239.96         4.44 o
  -6   2  18        348.91        389.67         5.34 o
  -4   2  18        809.11        786.09        10.01 o
  -2   2  18        217.41        207.06         4.49 o
   0   2  18         17.27         13.76         1.98 o
   2   2  18         69.76         70.83         2.89 o
   4   2  18        339.48        296.48         6.02 o
   6   2  18        650.63        623.92        10.49 o
   8   2  18          0.24         -3.47         3.47 o
  -9   3  18         15.08         17.71         2.67 o
  -7   3  18        153.86        152.33         3.96 o
  -5   3  18       1314.14       1334.60        15.00 o
  -3   3  18        635.20        603.93         7.39 o
  -1   3  18          3.36          5.10         1.79 o
   1   3  18         12.08         18.49         2.09 o
   3   3  18         40.08         36.33         2.62 o
   5   3  18          4.10          2.62         2.77 o
  -8   4  18         10.85         11.65         2.78 o
  -6   4  18        136.92        141.07         3.40 o
  -4   4  18         74.40         62.67         3.04 o
  -2   4  18          0.05          2.44         2.07 o
   0   4  18        335.77        345.73         6.10 o
   2   4  18         16.96         12.22         2.41 o
   4   4  18        698.21        734.13        12.62 o
  -3   5  18        236.35        267.57         5.37 o
  -1   5  18        237.52        248.52         5.93 o
   1   5  18        207.50        208.74         6.20 o
 -10   1  19        341.46        313.83         5.78 o
  -8   1  19         57.85         49.80         2.75 o
  -6   1  19       1426.02       1356.23        16.85 o
  -4   1  19        101.04        129.21         3.51 o
  -2   1  19       2100.64       2037.12        30.89 o
   0   1  19        266.07        227.45         5.27 o
   2   1  19        417.01        428.68         5.91 o
   4   1  19        211.91        211.09         4.40 o
   6   1  19          3.42          1.33         2.31 o
   8   1  19        752.87        749.91        11.28 o
 -11   2  19        157.15        156.30         5.18 o
  -9   2  19          2.85          6.26         2.22 o
  -7   2  19        933.15        898.41        11.32 o
  -5   2  19       1346.03       1275.66        15.65 o
  -3   2  19       1277.34       1156.17        15.97 o
  -1   2  19       1352.77       1314.18        19.88 o
   1   2  19       4673.08       4383.04        51.31 o
   3   2  19       4800.62       4837.66        61.34 o
   5   2  19        223.29        244.54         5.61 o
   7   2  19        906.22        964.60        15.25 o
 -10   3  19        465.23        432.69        12.79 o
  -8   3  19          0.82          2.48         2.38 o
  -6   3  19       5401.00       5069.50        59.44 o
  -4   3  19         14.66         26.28         3.08 o
  -2   3  19        817.74        750.82         9.78 o
   0   3  19          8.03         12.22         1.87 o
   2   3  19        290.95        297.87         4.92 o
   4   3  19        959.01        977.17        13.74 o
   6   3  19         72.94         85.56         4.30 o
  -7   4  19        934.91        887.45        12.94 o
  -5   4  19        658.81        659.52         8.34 o
  -3   4  19        914.47        891.12        10.58 o
  -1   4  19         39.61         44.78         2.88 o
   1   4  19        112.07        110.20         3.49 o
   3   4  19        741.19        736.90         9.83 o
  -2   5  19         29.28         39.90         4.67 o
   0   5  19        439.74        434.35         8.33 o
 -10   0  20          1.59         38.62         8.36 o
  -8   0  20        966.32        905.01        14.29 o
  -6   0  20         27.49         15.57         2.97 o
  -4   0  20        608.37        604.93        14.16 o
  -2   0  20       1170.52       1105.63        24.39 o
   0   0  20       1591.59       1498.61        32.51 o
   2   0  20       1790.44       1702.14        28.74 o
   4   0  20        917.53        880.35        18.83 o
   6   0  20        134.87        161.79        10.19 o
   8   0  20        154.42        143.64         7.89 o
 -11   1  20          3.84         11.53         2.59 o
  -9   1  20        270.31        281.52         4.91 o
  -7   1  20       1363.87       1296.10        16.28 o
  -5   1  20         94.93        113.65         3.27 o
  -3   1  20        594.52        524.94         8.86 o
  -1   1  20       1283.99       1351.09        20.81 o
   1   1  20       5313.51       5041.43        65.43 o
   3   1  20        861.04        869.20        11.00 o
   5   1  20        495.31        493.94         7.74 o
   7   1  20         14.50         18.12         3.48 o
 -10   2  20         17.28         15.96         2.88 o
  -8   2  20        321.26        308.00         5.20 o
  -6   2  20          8.28         10.43         1.95 o
  -4   2  20         99.23         85.41         3.11 o
  -2   2  20          0.98          1.81         1.75 o
   0   2  20        311.20        289.13         5.16 o
   2   2  20          2.16          0.96         1.89 o
   4   2  20          1.35          4.60         2.28 o
   6   2  20          3.43          5.40         2.89 o
  -9   3  20        273.11        255.28         5.47 o
  -7   3  20        118.39        115.33         3.47 o
  -5   3  20         68.32         82.75         3.14 o
  -3   3  20        511.71        481.80         6.86 o
  -1   3  20        552.01        501.33         7.04 o
   1   3  20        225.24        233.28         4.03 o
   3   3  20        523.64        486.20         7.79 o
   5   3  20          0.18         -0.61         2.93 o
  -6   4  20        316.59        282.12         5.05 o
  -4   4  20          0.06          1.53         1.96 o
  -2   4  20       1176.81       1073.46        13.76 o
   0   4  20        267.74        260.37         5.27 o
   2   4  20        135.82        149.47         3.92 o
   4   4  20        103.01         94.85         4.07 o
  -1   5  20         61.49         71.22         3.87 o
 -10   1  21          0.38          7.32         2.41 o
  -8   1  21        146.73        141.49         3.61 o
  -6   1  21        263.24        238.93         4.24 o
  -4   1  21        372.88        368.93         6.11 o
  -2   1  21         46.76         41.46         2.64 o
   0   1  21          0.34          0.43         1.61 o
   2   1  21        823.41        782.06         9.93 o
   4   1  21        518.56        515.41         7.89 o
   6   1  21          1.90          4.64         2.59 o
  -9   2  21        908.47        914.36        13.01 o
  -7   2  21        311.20        325.87         5.36 o
  -5   2  21        434.02        405.19         5.97 o
  -3   2  21       1203.52       1093.31        15.24 o
  -1   2  21        736.78        698.34        10.21 o
   1   2  21        987.29        933.30        11.82 o
   3   2  21        354.43        353.10         6.13 o
   5   2  21        997.93        996.91        19.87 o
   7   2  21        774.34        788.87        13.85 o
  -8   3  21          0.18          2.63         2.48 o
  -6   3  21          0.36         23.75         4.29 o
  -4   3  21        154.15        136.83         3.08 o
  -2   3  21        811.25        811.66        10.54 o
   0   3  21        852.79        834.70         9.88 o
   2   3  21        361.82        366.20         6.43 o
   4   3  21        254.26        255.39         5.44 o
   6   3  21         34.74         37.20         3.56 o
  -7   4  21         50.39         73.01         3.74 o
  -5   4  21        122.46        125.38         3.30 o
  -3   4  21        907.58        863.94        11.46 o
  -1   4  21        208.00        218.17         4.82 o
   1   4  21        660.14        653.17         9.94 o
   3   4  21          0.28          4.81         3.08 o
 -10   0  22        517.89        479.34        11.98 o
  -8   0  22        120.23        142.19         4.38 o
  -6   0  22       1108.49       1017.45        15.60 o
  -4   0  22         47.96         52.41         3.99 o
  -2   0  22      12161.02      11761.00       246.78 o
   0   0  22        128.72        147.87         5.89 o
   2   0  22       4477.93       4174.78        68.87 o
   4   0  22       1263.39       1314.48        40.00 o
   6   0  22        244.12        251.26         8.16 o
 -11   1  22        383.21        372.32         6.67 o
  -9   1  22        250.07        249.18         4.65 o
  -7   1  22          0.32         16.12         1.99 o
  -5   1  22       2854.53       2876.74        39.09 o
  -3   1  22       1797.85       1791.95        24.65 o
  -1   1  22       2132.74       1933.80        23.57 o
   1   1  22         63.51         86.34         2.68 o
   3   1  22       1263.72       1184.15        15.81 o
   5   1  22       1102.24       1102.42        15.16 o
   7   1  22        374.32        357.87         7.72 o
 -10   2  22         43.35         47.07         4.37 o
  -8   2  22        134.08        132.47         3.66 o
  -6   2  22        254.38        222.23         4.28 o
  -4   2  22        101.82         88.87         3.23 o
  -2   2  22       2392.64       2347.93        31.37 o
   0   2  22         81.90         80.15         2.83 o
   2   2  22        628.29        577.86         7.94 o
   4   2  22        380.32        398.82         7.57 o
   6   2  22          7.57          5.79         3.04 o
  -9   3  22         22.84         26.50         2.92 o
  -7   3  22        296.32        298.84         5.41 o
  -5   3  22        113.31         98.06         4.54 o
  -3   3  22        216.69        205.39         4.05 o
  -1   3  22        592.41        556.24         7.73 o
   1   3  22         84.93         78.68         3.42 o
   3   3  22        459.97        485.39         7.93 o
   5   3  22        300.36        325.06         7.14 o
  -6   4  22          0.31          5.11         2.18 o
  -4   4  22        292.79        308.73         5.47 o
  -2   4  22        287.71        282.82         5.17 o
   0   4  22         25.65         27.77         2.84 o
   2   4  22        468.51        479.37         8.02 o
 -10   1  23         31.68         28.07         2.70 o
  -8   1  23        111.53        109.54         3.39 o
  -6   1  23        110.45        103.00         3.08 o
  -4   1  23       1052.23       1049.29        15.01 o
  -2   1  23        127.82        129.57         3.05 o
   0   1  23          2.71          4.63         1.71 o
   2   1  23       1132.93       1189.51        14.60 o
   4   1  23         29.47         30.81         2.76 o
   6   1  23       1479.67       1540.58        36.03 o
  -9   2  23         30.80         33.35         3.22 o
  -7   2  23       3525.23       3400.87        40.18 o
  -5   2  23       2361.01       2243.27        26.81 o
  -3   2  23         39.49         60.99         2.85 o
  -1   2  23         37.21         27.96         2.25 o
   1   2  23        920.36        971.35        13.45 o
   3   2  23        193.61        224.51         4.47 o
   5   2  23        625.04        639.04        10.87 o
  -8   3  23        510.07        510.53         8.33 o
  -6   3  23          3.01          4.78         2.36 o
  -4   3  23        637.62        639.52         8.76 o
  -2   3  23         15.75         14.24         2.12 o
   0   3  23        261.46        245.42         4.19 o
   2   3  23       3932.15       4018.86        58.64 o
   4   3  23         51.32         44.44         3.18 o
  -7   4  23        633.77        599.00         9.57 o
  -5   4  23         85.78         91.26         3.09 o
  -3   4  23        548.23        528.44         7.80 o
  -1   4  23         10.14          9.01         2.67 o
   1   4  23        435.64        473.80         8.68 o
   3   4  23         61.39         68.93         4.29 o
 -10   0  24        248.13        246.18        12.46 o
  -8   0  24       1240.36       1192.55        18.45 o
  -6   0  24         83.52         97.17         3.72 o
  -4   0  24       2620.43       2520.84        44.51 o
  -2   0  24        520.11        505.11        10.29 o
   0   0  24        544.68        532.28        10.14 o
   2   0  24        404.88        399.24         8.30 o
   4   0  24        377.22        418.60        10.67 o
   6   0  24        428.26        404.32        15.89 o
 -11   1  24          5.41         13.80         2.78 o
  -9   1  24          1.71          8.80         2.26 o
  -7   1  24        633.32        583.50         8.20 o
  -5   1  24        122.96        124.47         3.25 o
  -3   1  24       1023.64        957.68        11.45 o
  -1   1  24        450.37        422.65         6.15 o
   1   1  24        965.74        981.80        13.38 o
   3   1  24        115.46        122.77         4.02 o
   5   1  24        326.48        335.44        11.28 o
   7   1  24        285.79        295.94         7.88 o
 -10   2  24        101.31         99.03         4.67 o
  -8   2  24        547.48        543.86         7.88 o
  -6   2  24        192.35        191.84         4.06 o
  -4   2  24         69.64         70.73         3.18 o
  -2   2  24          0.99          8.28         2.11 o
   0   2  24         86.22         85.80         3.02 o
   2   2  24        107.71        118.25         3.74 o
   4   2  24         97.42         96.19         4.43 o
   6   2  24          9.88          8.11         3.27 o
  -9   3  24         17.23         17.82         3.37 o
  -7   3  24          0.17          3.98         2.33 o
  -5   3  24         51.38         50.94         2.77 o
  -3   3  24        436.18        404.16         6.17 o
  -1   3  24       1369.96       1303.74        16.22 o
   1   3  24         53.24         56.93         3.31 o
   3   3  24         40.92         52.38         3.42 o
   5   3  24        134.62        130.74         5.14 o
  -6   4  24          1.14         -0.96         2.63 o
  -4   4  24        166.47        171.31         4.21 o
  -2   4  24          6.26          7.71         2.45 o
   0   4  24        195.98        197.70         4.90 o
   2   4  24         77.55         78.60         4.36 o
 -10   1  25         83.19         88.84         3.70 o
  -8   1  25        248.36        243.63         4.73 o
  -6   1  25         11.57         10.52         1.77 o
  -4   1  25        325.28        312.81         4.77 o
  -2   1  25         13.63          9.14         1.81 o
   0   1  25       1482.56       1401.58        15.94 o
   2   1  25        502.22        492.00         7.59 o
   4   1  25         26.48         20.50         3.35 o
   6   1  25        110.43        119.22         5.39 o
  -9   2  25         99.42         91.34         4.32 o
  -7   2  25          0.30         10.61         3.13 o
  -5   2  25          3.51         11.66         3.04 o
  -3   2  25        457.18        454.38         7.41 o
  -1   2  25       2914.78       2876.22        34.13 o
   1   2  25        226.58        270.73         4.83 o
   3   2  25        519.70        487.58         7.86 o
   5   2  25         61.83         74.83         4.46 o
  -8   3  25        520.59        516.27         8.50 o
  -6   3  25          6.00          8.86         2.37 o
  -4   3  25       1070.21       1013.88        13.03 o
  -2   3  25        204.52        177.52         3.92 o
   0   3  25       1217.21       1220.62        19.13 o
   2   3  25        196.84        229.19         6.38 o
   4   3  25        258.47        247.52         6.18 o
  -5   4  25        461.52        417.60         9.84 o
  -3   4  25        461.05        421.61         6.71 o
  -1   4  25        357.59        359.31         6.56 o
   1   4  25         51.68         64.55         4.97 o
 -10   0  26        668.62        696.25        27.05 o
  -8   0  26       1061.12        956.20        15.24 o
  -6   0  26          5.47         13.32         2.51 o
  -4   0  26       4541.38       4406.75        99.14 o
  -2   0  26       2195.82       2077.13        30.69 o
   0   0  26       2230.38       2030.72        34.25 o
   2   0  26        380.30        352.86         7.78 o
   4   0  26         64.43         72.97        12.06 o
   6   0  26       1174.12       1175.67        69.33 o
 -11   1  26          8.23          4.41         3.53 o
  -9   1  26          8.52          4.16         2.17 o
  -7   1  26         19.71         19.85         2.24 o
  -5   1  26       1260.75       1194.62        14.13 o
  -3   1  26       3770.95       3695.49        41.41 o
  -1   1  26       1620.96       1539.64        17.34 o
   1   1  26       1701.02       1574.41        23.10 o
   3   1  26       1850.91       1881.35        40.58 o
   5   1  26        969.84       1024.67        29.04 o
 -10   2  26         12.70         19.85         3.47 o
  -8   2  26        107.90         92.72         3.52 o
  -6   2  26         65.03         60.93         2.97 o
  -4   2  26       1874.08       1849.11        25.14 o
  -2   2  26        149.87        142.81         3.90 o
   0   2  26         97.54         74.68         3.06 o
   2   2  26        282.11        264.19         5.33 o
   4   2  26         13.47         17.86         5.47 o
  -7   3  26         15.53         12.15         2.51 o
  -5   3  26        379.88        372.55         6.86 o
  -3   3  26          6.85          7.59         2.25 o
  -1   3  26        250.60        240.45         5.24 o
   1   3  26        143.35        154.62         4.87 o
   3   3  26        285.59        285.08         6.43 o
  -6   4  26         56.02         45.25         3.44 o
  -4   4  26        143.11        127.85         3.88 o
  -2   4  26          0.62          1.06         2.52 o
   0   4  26        114.24        136.90         5.16 o
 -10   1  27        111.38         99.50         3.66 o
  -8   1  27        121.65        120.45         3.68 o
  -6   1  27        509.80        497.17         6.26 o
  -4   1  27        124.93        122.87         3.20 o
  -2   1  27         13.03         11.63         1.87 o
   0   1  27        372.89        382.57         5.87 o
   2   1  27         20.77         26.85         2.92 o
   4   1  27        519.71        532.46        14.47 o
   6   1  27         21.35         12.15         3.80 o
  -9   2  27        142.72        151.45         5.11 o
  -7   2  27        251.12        277.44         5.16 o
  -5   2  27        181.36        172.08         4.45 o
  -3   2  27         19.09         16.72         2.47 o
  -1   2  27         79.45         84.27         3.18 o
   1   2  27       3736.60       3914.17        50.00 o
   3   2  27       1354.78       1352.75        18.46 o
   5   2  27        541.37        630.84        14.14 o
  -8   3  27        307.98        297.28         5.62 o
  -6   3  27        874.02        881.73        13.91 o
  -4   3  27        171.81        179.20         4.10 o
  -2   3  27        120.85        125.88         4.05 o
   0   3  27        953.77       1029.68        14.98 o
   2   3  27         32.02         30.73         3.50 o
  -5   4  27          7.22          6.37         2.66 o
  -3   4  27        335.21        348.93         6.04 o
  -1   4  27        283.02        273.16         5.78 o
 -10   0  28         59.82         71.39         4.85 o
  -8   0  28        383.15        360.79         7.37 o
  -6   0  28        959.11        987.14        15.53 o
  -4   0  28        264.90        270.76         5.93 o
  -2   0  28        236.10        262.77         5.75 o
   0   0  28        330.42        355.95         7.85 o
   2   0  28         10.63          4.13         3.11 o
   4   0  28       2602.30       2723.24       127.00 o
  -9   1  28        339.85        335.12         5.38 o
  -7   1  28       1368.47       1427.21        18.04 o
  -5   1  28        127.26        145.60         3.49 o
  -3   1  28        138.49        159.37         4.53 o
  -1   1  28        204.03        222.62         4.31 o
   1   1  28        452.36        473.53         7.50 o
   3   1  28        294.21        285.09         7.03 o
   5   1  28        814.66        821.54        24.84 o
  -8   2  28          1.05         -1.18         2.43 o
  -6   2  28          8.59          5.07         2.57 o
  -4   2  28        476.58        452.66         6.99 o
  -2   2  28         99.55         94.89         3.59 o
   0   2  28        203.17        229.57         4.55 o
   2   2  28        307.27        289.91         6.12 o
   4   2  28        301.65        317.58         7.88 o
  -7   3  28         10.48         11.62         2.62 o
  -5   3  28          8.73         10.46         2.74 o
  -3   3  28         12.35          9.80         2.42 o
  -1   3  28         78.36         85.73         3.84 o
   1   3  28         13.38         18.51         3.54 o
   3   3  28         52.67         43.66         4.25 o
  -4   4  28         15.15         24.11         2.81 o
  -2   4  28        460.77        433.91         7.02 o
   0   4  28        140.91        139.72         6.62 o
 -10   1  29         17.24         20.70         2.77 o
  -8   1  29        168.32        170.01         3.82 o
  -6   1  29        148.57        151.28         3.71 o
  -4   1  29         40.60         43.77         2.61 o
  -2   1  29        332.55        324.88         5.33 o
   0   1  29        746.47        758.77        10.08 o
   2   1  29         36.62         36.98         3.22 o
   4   1  29        129.21        128.07         5.42 o
  -9   2  29        476.62        482.63         9.32 o
  -7   2  29          6.78          5.25         2.44 o
  -5   2  29        650.41        646.84        10.09 o
  -3   2  29       1464.84       1424.68        19.90 o
  -1   2  29          9.95         13.82         2.40 o
   1   2  29        649.03        687.81         9.50 o
   3   2  29        193.83        188.88         5.49 o
  -8   3  29         75.62         93.95         5.12 o
  -6   3  29         45.91         55.33         3.56 o
  -4   3  29        194.74        182.42         4.85 o
  -2   3  29        315.32        335.11         6.51 o
   0   3  29       1671.03       1745.70        26.76 o
   2   3  29        139.40        137.34         7.18 o
  -3   4  29        130.32        143.82         4.22 o
 -10   0  30         25.69         23.64         3.61 o
  -8   0  30          3.30          6.07         3.06 o
  -6   0  30        351.65        314.43         8.05 o
  -4   0  30       1327.86       1321.91        20.27 o
  -2   0  30       5484.31       5537.66        83.38 o
   0   0  30         23.47         52.84         3.92 o
   2   0  30        890.58        905.44        19.78 o
   4   0  30       1870.84       2081.18       127.90 o
  -9   1  30        488.98        464.26         6.69 o
  -7   1  30          2.19         12.61         2.31 o
  -5   1  30       3222.04       3267.71        39.90 o
  -3   1  30        438.65        475.91         7.40 o
  -1   1  30        765.52        704.47         9.50 o
   1   1  30         22.06         17.90         2.52 o
   3   1  30          3.95          2.41         3.57 o
  -8   2  30          0.52         -2.56         2.56 o
  -6   2  30        390.58        367.85         7.16 o
  -4   2  30          3.34          2.77         2.41 o
  -2   2  30        470.09        456.77         7.73 o
   0   2  30         15.90         18.42         2.61 o
   2   2  30        277.06        308.76         6.73 o
   4   2  30        582.15        634.08        12.74 o
  -7   3  30        181.81        165.58         4.98 o
  -5   3  30         41.61         42.69         3.28 o
  -3   3  30        105.62         91.60         3.99 o
  -1   3  30        118.90        112.75         5.13 o
   1   3  30         47.24         43.72         3.46 o
 -10   1  31         21.86         27.57         6.96 o
  -8   1  31         42.63         48.45         2.97 o
  -6   1  31         56.24         55.03         3.08 o
  -4   1  31        101.34         97.38         3.56 o
  -2   1  31        320.96        316.60         5.38 o
   0   1  31        286.96        315.19         5.44 o
   2   1  31        352.92        357.95         8.25 o
   4   1  31          0.27          0.49         4.21 o
  -9   2  31         49.63         58.92         3.85 o
  -7   2  31        114.03        117.16         4.40 o
  -5   2  31        852.05        828.97        12.47 o
  -3   2  31         29.07         35.92         3.70 o
  -1   2  31       1968.68       2057.24        28.10 o
   1   2  31        403.70        397.32         7.07 o
   3   2  31         22.78         19.54         3.57 o
  -6   3  31        628.88        624.91        10.23 o
  -4   3  31         39.01         44.36         3.25 o
  -2   3  31        474.93        502.90         8.63 o
   0   3  31        726.61        796.11        13.65 o
 -10   0  32         25.24         34.09         7.89 o
  -8   0  32       1060.07       1114.21        17.73 o
  -6   0  32        387.42        428.86         9.97 o
  -4   0  32        100.14        109.55         4.52 o
  -2   0  32        323.65        349.14         7.05 o
   0   0  32         83.17         94.06         4.78 o
   2   0  32       2774.33       2794.60        75.13 o
   4   0  32          4.92         16.89         4.81 o
  -9   1  32        120.40        155.20         4.98 o
  -7   1  32         28.91         30.09         3.24 o
  -5   1  32        124.05        131.22         3.97 o
  -3   1  32         14.40         14.83         2.48 o
  -1   1  32         65.20         82.43         3.38 o
   1   1  32       1284.70       1274.53        17.51 o
   3   1  32        252.68        290.36         7.55 o
  -8   2  32        102.60        115.77         5.29 o
  -6   2  32         47.76         56.77         3.83 o
  -4   2  32         37.14         51.51         3.06 o
  -2   2  32        283.34        304.14         6.17 o
   0   2  32        132.40        119.57         3.93 o
   2   2  32        204.72        196.07         5.08 o
  -5   3  32          0.75          0.63         2.94 o
  -3   3  32        369.54        345.92         6.82 o
  -1   3  32        710.54        677.97        10.88 o
   1   3  32          3.07         -1.70         4.36 o
  -8   1  33        313.33        332.68         6.64 o
  -6   1  33         42.93         44.32         3.34 o
  -4   1  33         31.94         32.33         2.75 o
  -2   1  33         27.64         30.87         2.50 o
   0   1  33        549.14        574.21         8.32 o
   2   1  33        189.22        202.80         6.36 o
  -7   2  33         55.30         70.81         4.19 o
  -5   2  33        117.03        121.05         4.33 o
  -3   2  33          1.15          3.12         2.64 o
  -1   2  33       1595.03       1649.45        25.36 o
   1   2  33         60.15         62.20         3.70 o
  -6   3  33          4.84          7.23         6.30 o
  -4   3  33        327.34        319.61         6.74 o
  -2   3  33        524.88        530.39        13.07 o
   0   3  33        605.46        664.25        13.74 o
  -8   0  34        213.47        240.68         7.70 o
  -6   0  34       1124.56       1197.77        22.77 o
  -4   0  34       1204.17       1285.46        24.17 o
  -2   0  34         78.34        102.68         4.45 o
   0   0  34        127.66        141.69         5.66 o
   2   0  34         25.93         52.42         7.40 o
  -9   1  34        102.47         95.99         7.33 o
  -7   1  34        113.88        117.24         4.78 o
  -5   1  34          7.34          9.09         2.68 o
  -3   1  34        138.09        132.64         3.98 o
  -1   1  34        492.65        554.47         8.10 o
   1   1  34        409.20        451.31         8.34 o
  -6   2  34        140.30        156.22         4.85 o
  -4   2  34         74.47         77.59         3.77 o
  -2   2  34          2.05          4.29         2.99 o
   0   2  34        106.73        122.11         4.48 o
  -5   3  34          9.35          8.17         6.41 o
  -3   3  34          4.19          3.62         3.11 o
  -8   1  35         37.60         46.36         3.57 o
  -6   1  35        533.52        549.10         9.57 o
  -4   1  35        444.11        455.16         7.33 o
  -2   1  35         93.05        102.82         3.56 o
   0   1  35          8.56         12.48         2.87 o
   2   1  35          0.00          3.15         3.51 o
  -7   2  35        575.17        598.97        10.04 o
  -5   2  35        226.54        238.09         5.66 o
  -3   2  35        424.42        447.82         8.67 o
  -1   2  35         70.89         82.99         4.24 o
   1   2  35        162.39        163.50         5.30 o
  -8   0  36         15.65         21.00         4.46 o
  -6   0  36        190.87        221.47         7.47 o
  -4   0  36         36.78         51.17         6.27 o
  -2   0  36          0.09          3.59         3.28 o
   0   0  36        780.73        790.17        26.63 o
   2   0  36        320.33        326.89        13.59 o
  -7   1  36        673.26        728.79        12.01 o
  -5   1  36          5.49          8.32         2.87 o
  -3   1  36        732.95        783.69        11.02 o
  -1   1  36        331.72        352.19         6.21 o
   1   1  36        202.80        218.83         5.45 o
  -6   2  36          0.44          0.03         3.15 o
  -4   2  36          2.25          2.37         2.84 o
  -2   2  36        107.49        101.61         4.51 o
   0   2  36         18.69         16.10         3.41 o
  -6   1  37          3.25          2.86         3.38 o
  -4   1  37         12.71         15.57         2.91 o
  -2   1  37        706.86        737.32        11.72 o
   0   1  37        687.58        743.79        11.25 o
  -5   2  37        212.70        210.02         5.57 o
  -3   2  37        924.03        940.59        22.99 o
  -1   2  37          0.02         -2.79         3.27 o
  -6   0  38        287.30        299.12         8.68 o
  -4   0  38         61.43         64.29         5.59 o
  -2   0  38       1071.37       1199.36        33.36 o
   0   0  38        181.56        216.22         7.21 o
  -5   1  38         83.23         92.74         4.17 o
  -3   1  38        649.87        693.57        10.15 o
  -1   1  38         96.36        109.49         4.13 o
  -4   2  38        230.75        250.73        10.33 o
  -4   1  39          2.00          3.58         3.06 o
  -2   1  39          6.26          6.28         3.08 o
  -4   0  40        178.34        196.82        12.06 o
  -2   0  40        152.96        174.82         6.70 o
                                                
